# Supplementary material for: Association between dietary diversity with overweight and obesity: A cross-sectional study conducted among pastoralists in Monduli District in Tanzania
Source: PLoS One. 2021 Jan 13;16(1):e0244813. doi: 10.1371/journal.pone.0244813 (PMC7806168; doi:10.1371/journal.pone.0244813)
Supplement: S1 Data — (XLS) [file pone.0244813.s001.xls]

## Sheet: Data
Unique_id	age_yrs	Weight_kg	Height_cm	gender	age	income	BMI	BMI_cat	Overweight_prev	Obesity_BMI	Obesity_WC	Obesity_WHR	PA	cereals	roots	legumes	fish	milk	eggs	oil	sweets	condiments	vegetables_all	fruits_all	meat_all	dds_tercile	age_quintile	diet_diversity	DDS	education	smoking	alcohol_new	malaria	worms	diarhea	total_dds
1	42	94.9	165	Female	40-59 yrs	More than 200k	34.8577	Obesity	No ovwerweight	Obesity	Obesity	Normal	Highly active	1	0	0	0	0	0	0	0	1	0	1	0	First	3	Low (less than 3)	0	Advance level	No	Never	No	No	No	3
2	70	68	162.2	Female	+60 yrs	No income	25.8468	Overweight	overweight	No Obesity	Obesity	Normal	Moderately active	1	0	0	0	0	0	0	0	1	1	0	0	First	5	Low (less than 3)	0	No education	No	Frequent	No	No	No	3
3	54	66	160	Female	40-59 yrs	less than 50k	25.7812	Overweight	overweight	No Obesity	Obesity	Obese	Inactive	1	0	0	0	0	0	0	0	0	1	0	0	First	4	Low (less than 3)	0	Primary	No	Never	No	No	Yes	2
4	60	58	146	Female	+60 yrs	No income	27.2096	Overweight	overweight	No Obesity	Obesity	Obese	Moderately active	1	0	0	0	0	0	0	0	0	1	0	0	First	5	Low (less than 3)	0	No education	No	Never	Yes	No	Yes	2
5	39	53.1	162	Female	30-39 yrs	50k to 200k	20.2332	Normal	No ovwerweight	No Obesity	Normal	Normal	Highly active	1	0	0	1	0	0	0	0	1	1	0	1	Second	3	Medium (4-6)	1	Primary	No	Frequent	No	No	No	5
6	70	49	168	Female	+60 yrs	50k to 200k	17.3611	Underweight	No ovwerweight	No Obesity	Obesity	Obese	Highly active	1	0	0	0	0	0	0	0	1	1	0	0	First	5	Low (less than 3)	0	Primary	Yes	Frequent	No	No	No	3
7	68	86	120	Female	+60 yrs	No income	59.7222	Obesity	No ovwerweight	Obesity	Obesity	Obese	Inactive	0	1	1	0	1	0	0	0	0	0	0	0	First	5	Low (less than 3)	0	No education	No	Frequent	No	No	No	3
8	70	67	141	Female	+60 yrs	More than 200k	33.7005	Obesity	No ovwerweight	Obesity	Obesity	Obese	Inactive	1	0	1	0	1	0	0	0	0	0	0	0	First	5	Low (less than 3)	0	No education	No	Never	No	No	No	3
9	67	94.9	168	Female	+60 yrs	More than 200k	33.6239	Obesity	No ovwerweight	Obesity	Obesity	Obese	Moderately active	1	0	0	0	0	0	0	0	0	0	0	0	First	5	Low (less than 3)	0	Primary	No	Never	No	No	No	1
10	61	43.1	158	Female	+60 yrs	More than 200k	17.2649	Underweight	No ovwerweight	No Obesity	Obesity	Obese	Highly active	1	0	0	0	0	0	0	0	1	0	0	0	First	5	Low (less than 3)	0	Primary	No	Frequent	No	No	No	2
11	60	71.9	171	Female	+60 yrs	More than 200k	24.5888	Normal	No ovwerweight	No Obesity	Obesity	Obese	Inactive	1	1	0	0	1	0	0	0	0	1	0	0	Second	5	Medium (4-6)	1	No education	No	Never	No	No	No	4
12	63	68	152	Male	+60 yrs	less than 50k	29.4321	Overweight	overweight	No Obesity	Obesity	Obese	Inactive	1	0	0	0	1	0	0	0	1	1	0	0	Second	5	Medium (4-6)	1	Primary	No	Never	No	No	No	4
13	62	64	148	Female	+60 yrs	More than 200k	29.2184	Overweight	overweight	No Obesity	Obesity	Obese	Highly active	1	0	0	0	1	0	0	0	0	1	0	0	First	5	Low (less than 3)	0	Primary	No	Never	No	No	No	3
14	60	69	170	Male	+60 yrs	50k to 200k	23.8754	Normal	No ovwerweight	No Obesity	Normal	Obese	Moderately active	1	0	0	0	1	0	0	0	0	0	0	0	First	5	Low (less than 3)	0	Primary	No	Never	No	No	No	2
15	60	70	168	Female	+60 yrs	less than 50k	24.8016	Normal	No ovwerweight	No Obesity	Normal	Obese	Inactive	1	1	0	0	0	0	0	0	0	0	0	0	First	5	Low (less than 3)	0	Primary	No	Frequent	No	No	No	2
16	53	68	172	Male	40-59 yrs	50k to 200k	22.9854	Normal	No ovwerweight	No Obesity	Normal	Obese	Highly active	1	1	0	0	0	0	0	0	1	0	0	0	First	4	Low (less than 3)	0	Primary	No	Never	No	No	No	3
17	25	81	158	Female	18-29 yrs	50k to 200k	32.4467	Obesity	No ovwerweight	Obesity	Normal	Normal	Inactive	1	0	0	0	0	1	0	0	1	1	0	0	Second	2	Medium (4-6)	1	Primary	No	Frequent	No	No	No	4
18	30	72.6	159	Female	30-39 yrs	50k to 200k	28.7172	Overweight	overweight	No Obesity	Normal	Obese	Highly active	1	1	0	0	0	0	0	0	0	1	0	1	Second	2	Medium (4-6)	1	Advance level	No	Frequent	No	No	No	4
19	36	54	169	Female	30-39 yrs	50k to 200k	18.9069	Normal	No ovwerweight	No Obesity	Normal	Normal	Highly active	1	0	0	1	0	0	0	0	0	1	0	0	First	3	Low (less than 3)	0	Primary	No	Never	Yes	No	No	3
20	50	65	158	Female	40-59 yrs	less than 50k	26.0375	Overweight	overweight	No Obesity	Normal	Obese	Inactive	1	1	0	0	0	0	0	0	0	1	0	1	Second	4	Medium (4-6)	1	Primary	No	Never	No	No	No	4
21	80	41	152	Female	+60 yrs	less than 50k	17.7458	Underweight	No ovwerweight	No Obesity	Normal	Obese	Moderately active	1	0	0	0	0	0	0	0	1	1	0	1	Second	5	Medium (4-6)	1	Primary	Yes	Never	No	No	No	4
22	20	42.7	155	Female	18-29 yrs	less than 50k	17.7732	Underweight	No ovwerweight	No Obesity	Normal	Obese	Highly active	1	0	0	0	0	0	0	0	1	1	0	0	First	1	Low (less than 3)	0	Primary	Yes	Never	No	No	No	3
23	23	49	169	Female	18-29 yrs	less than 50k	17.1563	Underweight	No ovwerweight	No Obesity	Normal	Normal	Highly active	1	0	1	0	1	0	0	0	0	1	0	0	Second	1	Medium (4-6)	1	Secondary	No	Never	No	No	No	4
24	37	58.1	163	Female	30-39 yrs	less than 50k	21.8676	Normal	No ovwerweight	No Obesity	Normal	Obese	Highly active	1	0	0	0	0	0	0	0	1	0	0	0	First	3	Low (less than 3)	0	Primary	No	Never	No	No	No	2
25	76	36	156	Female	+60 yrs	less than 50k	14.7929	Underweight	No ovwerweight	No Obesity	Normal	Normal	Moderately active	1	0	0	0	0	0	0	0	1	0	0	0	First	5	Low (less than 3)	0	No education	No	Never	No	No	No	2
26	20	54	160	Female	18-29 yrs	less than 50k	21.0937	Normal	No ovwerweight	No Obesity	Normal	Normal	Highly active	1	0	0	0	0	0	0	0	1	1	0	0	First	1	Low (less than 3)	0	No education	No	Never	No	No	No	3
27	38	49	160	Female	30-39 yrs	less than 50k	19.1406	Normal	No ovwerweight	No Obesity	Normal	Obese	Highly active	1	0	1	0	0	0	0	0	0	1	0	0	First	3	Low (less than 3)	0	No education	No	Never	No	No	No	3
28	50	54	157	Female	40-59 yrs	More than 200k	21.9076	Normal	No ovwerweight	No Obesity	Normal	Normal	Moderately active	1	0	0	0	0	0	0	0	1	1	0	1	Second	4	Medium (4-6)	1	No education	No	Never	No	No	No	4
29	45	54.4	163	Male	40-59 yrs	less than 50k	20.475	Normal	No ovwerweight	No Obesity	Normal	Normal	Highly active	1	0	0	0	0	0	0	0	0	1	0	1	First	4	Low (less than 3)	0	Primary	Yes	Ocassional	Yes	No	No	3
30	45	62.3	175	Male	40-59 yrs	50k to 200k	20.3429	Normal	No ovwerweight	No Obesity	Normal	Obese	Highly active	1	0	0	0	0	0	0	0	0	1	0	0	First	4	Low (less than 3)	0	Primary	Yes	Frequent	No	No	No	2
31	47	58.8	158	Female	40-59 yrs	More than 200k	23.5539	Normal	No ovwerweight	No Obesity	Normal	Obese	Moderately active	1	1	0	0	0	0	0	0	1	1	0	1	Second	4	Medium (4-6)	1	No education	No	Never	No	No	No	5
32	65	53.3	155	Female	+60 yrs	less than 50k	22.1852	Normal	No ovwerweight	No Obesity	Normal	Obese	Inactive	0	0	0	0	1	0	0	0	0	0	0	0	First	5	Low (less than 3)	0	No education	No	Never	No	No	No	1
33	50	63.6	160	Female	40-59 yrs	No income	24.8437	Normal	No ovwerweight	No Obesity	Obesity	Obese	Inactive	1	0	0	0	1	0	0	0	1	0	0	0	First	4	Low (less than 3)	0	No education	No	Never	No	No	No	3
34	92	87	173	Male	+60 yrs	More than 200k	29.0688	Overweight	overweight	No Obesity	Obesity	Obese	Inactive	0	0	0	0	1	0	0	0	0	0	0	0	First	5	Low (less than 3)	0	No education	No	Never	No	No	No	1
35	23	51.7	162	Female	18-29 yrs	No income	19.6997	Normal	No ovwerweight	No Obesity	Obesity	Obese	Inactive	1	0	0	0	1	0	0	0	1	0	0	0	First	1	Low (less than 3)	0	Primary	No	Never	No	No	No	3
36	25	55.1	160	Female	18-29 yrs	No income	21.5234	Normal	No ovwerweight	No Obesity	Normal	Normal	Inactive	1	0	0	0	0	0	0	0	1	0	0	1	First	2	Low (less than 3)	0	No education	No	Never	No	No	No	3
37	25	45.2	159	Female	18-29 yrs	No income	17.879	Underweight	No ovwerweight	No Obesity	Normal	Obese	Inactive	1	0	0	0	0	0	0	0	1	0	0	0	First	2	Low (less than 3)	0	No education	No	Never	No	No	No	2
38	60	45.5	163	Female	+60 yrs	No income	17.1252	Underweight	No ovwerweight	No Obesity	Normal	Obese	Moderately active	1	0	0	0	0	0	0	0	0	1	0	0	First	5	Low (less than 3)	0	No education	Yes	Never	No	No	No	2
39	23	54.4	175	Female	18-29 yrs	No income	17.7633	Underweight	No ovwerweight	No Obesity	Normal	Normal	Inactive	1	0	0	0	0	0	0	0	1	0	0	1	First	1	Low (less than 3)	0	Primary	No	Never	No	No	No	3
40	24	71.2	171	Male	18-29 yrs	More than 200k	24.3494	Normal	No ovwerweight	No Obesity	Normal	Normal	Inactive	0	0	0	0	0	0	1	0	1	0	0	0	First	2	Low (less than 3)	0	Primary	No	Never	No	No	No	2
41	19	62.2	160	Female	18-29 yrs	No income	24.2969	Normal	No ovwerweight	No Obesity	Normal	Obese	Inactive	1	0	0	0	0	0	0	0	0	0	0	0	First	1	Low (less than 3)	0	Primary	No	Never	No	No	No	1
42	19	47.5	162	Female	18-29 yrs	No income	18.0994	Underweight	No ovwerweight	No Obesity	Normal	Obese	Inactive	1	1	0	0	0	0	0	0	1	1	0	0	Second	1	Medium (4-6)	1	Primary	No	Never	No	No	No	4
43	29	60.2	167	Male	18-29 yrs	50k to 200k	21.5856	Normal	No ovwerweight	No Obesity	Normal	Normal	Highly active	1	0	0	0	0	0	0	0	1	0	1	0	First	2	Low (less than 3)	0	Primary	Yes	Ocassional	No	No	No	3
44	60	63.5	158	Female	+60 yrs	less than 50k	25.4366	Overweight	overweight	No Obesity	Obesity	Obese	Inactive	1	1	0	0	0	0	0	0	1	0	0	0	First	5	Low (less than 3)	0	No education	No	Never	No	No	No	3
45	22	91.9	160	Female	18-29 yrs	less than 50k	35.8984	Obesity	No ovwerweight	Obesity	Obesity	Obese	Inactive	1	0	0	0	0	0	0	0	1	0	0	0	First	1	Low (less than 3)	0	Primary	No	Never	No	No	No	2
46	64	79	155	Female	+60 yrs	less than 50k	32.8824	Obesity	No ovwerweight	Obesity	Obesity	Obese	Highly active	1	0	0	0	1	0	0	0	0	0	0	0	First	5	Low (less than 3)	0	No education	No	Ocassional	No	No	Yes	2
47	67	60.6	150	Female	+60 yrs	less than 50k	26.9333	Overweight	overweight	No Obesity	Normal	Normal	Highly active	1	0	0	1	0	0	0	0	0	1	0	1	Second	5	Medium (4-6)	1	Primary	No	Frequent	No	No	No	4
48	19	50.8	155	Female	18-29 yrs	less than 50k	21.1446	Normal	No ovwerweight	No Obesity	Normal	Normal	Moderately active	1	0	0	0	0	0	0	0	1	0	0	0	First	1	Low (less than 3)	0	Primary	No	Never	No	No	No	2
49	37	53	160	Male	30-39 yrs	50k to 200k	20.7031	Normal	No ovwerweight	No Obesity	Normal	Normal	Highly active	1	0	0	0	0	0	0	0	1	0	0	0	First	3	Low (less than 3)	0	Secondary	No	Frequent	No	No	No	2
50	30	58.1	160	Female	30-39 yrs	less than 50k	22.6953	Normal	No ovwerweight	No Obesity	Normal	Normal	Moderately active	1	0	0	1	0	0	0	0	0	1	0	0	First	2	Low (less than 3)	0	Advance level	No	Never	No	No	No	3
51	27	70	162	Female	18-29 yrs	More than 200k	26.6728	Overweight	overweight	No Obesity	Obesity	Obese	Highly active	1	0	0	0	0	0	0	0	0	0	0	1	First	2	Low (less than 3)	0	No education	No	Never	No	Yes	No	2
52	25	77	155	Female	18-29 yrs	less than 50k	32.0499	Obesity	No ovwerweight	Obesity	Obesity	Obese	Moderately active	1	0	0	1	0	0	0	0	1	1	0	0	Second	2	Medium (4-6)	1	Primary	No	Never	No	No	No	4
53	23	74.8	162	Female	18-29 yrs	More than 200k	28.5018	Overweight	overweight	No Obesity	Obesity	Normal	Highly active	1	1	0	0	0	0	0	0	0	1	0	1	Second	1	Medium (4-6)	1	College/Universities	No	Never	No	No	No	4
54	34	60.6	149	Female	30-39 yrs	less than 50k	27.2961	Overweight	overweight	No Obesity	Obesity	Normal	Highly active	1	0	0	0	0	0	0	0	1	1	0	0	First	3	Low (less than 3)	0	Primary	No	Never	No	No	No	3
55	21	53.9	162	Female	18-29 yrs	less than 50k	20.538	Normal	No ovwerweight	No Obesity	Normal	Normal	Moderately active	1	0	0	0	0	0	0	0	1	0	0	0	First	1	Low (less than 3)	0	Advance level	No	Never	No	No	No	2
56	48	56	165	Male	40-59 yrs	50k to 200k	20.5693	Normal	No ovwerweight	No Obesity	Normal	Normal	Highly active	1	0	0	0	0	0	0	0	1	0	0	0	First	4	Low (less than 3)	0	Primary	No	Frequent	No	No	No	2
57	54	62.4	171	Male	40-59 yrs	less than 50k	21.3399	Normal	No ovwerweight	No Obesity	Normal	Normal	Highly active	1	0	1	0	0	0	0	0	1	0	0	0	First	4	Low (less than 3)	0	Primary	Yes	Frequent	No	No	No	3
58	30	56.5	155	Female	30-39 yrs	No income	23.5172	Normal	No ovwerweight	No Obesity	Normal	Normal	Highly active	1	0	0	1	0	0	0	0	1	1	0	0	Second	2	Medium (4-6)	1	Primary	No	Frequent	No	No	No	4
59	52	71.8	180	Male	40-59 yrs	More than 200k	22.1605	Normal	No ovwerweight	No Obesity	Normal	Obese	Highly active	1	0	0	0	0	0	0	0	1	0	0	0	First	4	Low (less than 3)	0	No education	No	Frequent	No	No	No	2
60	39	71.1	150	Female	30-39 yrs	No income	31.6	Obesity	No ovwerweight	Obesity	Obesity	Obese	Highly active	1	0	0	0	0	0	0	0	1	1	0	0	First	3	Low (less than 3)	0	Secondary	No	Frequent	No	No	No	3
61	70	38.2	151	Female	+60 yrs	No income	16.7537	Underweight	No ovwerweight	No Obesity	Normal	Normal	Inactive	1	0	0	0	0	0	0	0	1	1	0	0	First	5	Low (less than 3)	0	No education	No	Frequent	No	No	No	3
62	32	92.2	163	Female	30-39 yrs	No income	34.7021	Obesity	No ovwerweight	Obesity	Obesity	Normal	Inactive	1	0	0	0	0	0	0	0	0	1	0	0	First	3	Low (less than 3)	0	Primary	No	Never	No	No	No	2
63	49	79.6	161	Female	40-59 yrs	No income	30.7087	Obesity	No ovwerweight	Obesity	Obesity	Obese	Inactive	1	0	0	0	0	0	0	0	1	1	0	1	Second	4	Medium (4-6)	1	Primary	No	Frequent	No	No	Yes	4
64	49	105.3	162	Female	40-59 yrs	No income	40.1235	Obesity	No ovwerweight	Obesity	Obesity	Normal	Inactive	1	0	0	0	0	0	0	0	1	0	0	0	First	4	Low (less than 3)	0	Primary	No	Never	No	No	No	2
65	60	100.1	150	Female	+60 yrs	No income	44.4889	Obesity	No ovwerweight	Obesity	Obesity	Normal	Highly active	1	0	0	0	1	0	0	0	1	1	0	1	Second	5	Medium (4-6)	1	Primary	No	Frequent	No	No	No	5
66	19	68.1	165	Female	18-29 yrs	More than 200k	25.0138	Overweight	overweight	No Obesity	Normal	Normal	Inactive	1	0	0	1	0	0	0	0	0	1	0	0	First	1	Low (less than 3)	0	Primary	No	Never	No	No	No	3
67	30	68.4	168	Male	30-39 yrs	No income	24.2347	Normal	No ovwerweight	No Obesity	Normal	Normal	Inactive	1	0	0	0	0	0	0	0	1	1	0	1	Second	2	Medium (4-6)	1	Primary	No	Never	No	No	No	4
68	67	65.6	158	Female	+60 yrs	No income	26.2778	Overweight	overweight	No Obesity	Obesity	Obese	Inactive	1	0	0	0	0	0	0	0	1	1	0	0	First	5	Low (less than 3)	0	Primary	No	Never	No	No	No	3
69	19	55.6	170	Male	18-29 yrs	More than 200k	19.2388	Normal	No ovwerweight	No Obesity	Normal	Normal	Highly active	1	0	0	1	0	0	0	0	1	1	0	0	Second	1	Medium (4-6)	1	Secondary	No	Never	No	No	No	4
70	43	102.4	168	Female	40-59 yrs	No income	36.2812	Obesity	No ovwerweight	Obesity	Obesity	Obese	Inactive	1	0	0	1	0	0	0	0	0	1	0	0	First	4	Low (less than 3)	0	Primary	No	Never	No	No	No	3
71	27	57	158	Female	18-29 yrs	less than 50k	22.8329	Normal	No ovwerweight	No Obesity	Normal	Normal	Inactive	1	0	1	0	1	0	0	0	0	0	0	0	First	2	Low (less than 3)	0	Primary	No	Never	No	No	No	3
72	30	55	169	Male	30-39 yrs	More than 200k	19.257	Normal	No ovwerweight	No Obesity	Normal	Normal	Highly active	1	0	0	0	0	0	0	0	0	1	0	0	First	2	Low (less than 3)	0	Primary	Yes	Frequent	No	No	No	2
73	60	63.2	163	Female	+60 yrs	No income	23.7871	Normal	No ovwerweight	No Obesity	Obesity	Obese	Highly active	1	0	0	0	1	0	0	0	0	0	0	0	First	5	Low (less than 3)	0	No education	No	Never	No	No	No	2
74	56	78.8	158	Female	40-59 yrs	No income	31.5655	Obesity	No ovwerweight	Obesity	Obesity	Obese	Inactive	1	0	1	0	1	0	0	0	1	1	0	0	Second	4	Medium (4-6)	1	Primary	No	Never	No	No	No	5
75	58	66	165	Male	40-59 yrs	More than 200k	24.2424	Normal	No ovwerweight	No Obesity	Normal	Normal	Highly active	1	0	0	0	1	0	0	0	1	0	0	0	First	5	Low (less than 3)	0	Primary	No	Never	No	No	No	3
76	25	67.9	179	Male	18-29 yrs	More than 200k	21.1916	Normal	No ovwerweight	No Obesity	Normal	Obese	Inactive	1	0	0	0	1	0	0	0	1	0	0	0	First	2	Low (less than 3)	0	Primary	No	Never	No	No	No	3
77	63	67.5	164	Female	+60 yrs	No income	25.0967	Overweight	overweight	No Obesity	Obesity	Normal	Inactive	1	0	0	0	0	0	0	0	1	0	0	0	First	5	Low (less than 3)	0	No education	No	Never	No	No	No	2
78	38	63.1	152	Female	30-39 yrs	less than 50k	27.3113	Overweight	overweight	No Obesity	Obesity	Obese	Highly active	1	0	0	0	0	0	0	0	1	1	0	0	First	3	Low (less than 3)	0	Primary	No	Never	No	No	No	3
79	44	87.4	159	Female	40-59 yrs	No income	34.5714	Obesity	No ovwerweight	Obesity	Obesity	Normal	Highly active	1	0	0	0	1	0	0	0	1	1	0	1	Second	4	Medium (4-6)	1	No education	No	Frequent	No	No	No	5
80	58	75.6	170	Male	40-59 yrs	No income	26.1592	Overweight	overweight	No Obesity	Normal	Obese	Inactive	0	0	0	0	1	0	0	0	0	0	0	0	First	5	Low (less than 3)	0	No education	No	Never	No	No	No	1
81	22	70.5	180	Male	18-29 yrs	No income	21.7593	Normal	No ovwerweight	No Obesity	Normal	Normal	Inactive	1	0	0	0	1	0	0	0	1	1	0	0	Second	1	Medium (4-6)	1	No education	No	Never	No	No	No	4
82	70	90	158	Female	+60 yrs	More than 200k	36.0519	Obesity	No ovwerweight	Obesity	Obesity	Obese	Inactive	0	1	0	0	1	0	0	0	0	0	0	0	First	5	Low (less than 3)	0	No education	No	Never	No	No	No	2
83	54	54.6	170	Male	40-59 yrs	No income	18.8927	Normal	No ovwerweight	No Obesity	Normal	Obese	Inactive	0	0	0	0	1	0	0	0	1	0	0	1	First	4	Low (less than 3)	0	No education	Yes	Frequent	No	No	No	3
84	40	56.8	157	Male	40-59 yrs	No income	23.0435	Normal	No ovwerweight	No Obesity	Normal	Normal	Highly active	0	1	1	0	0	0	0	0	1	0	0	0	First	3	Low (less than 3)	0	No education	No	Never	No	No	No	3
85	36	61.1	155	Female	30-39 yrs	More than 200k	25.4318	Overweight	overweight	No Obesity	Normal	Normal	Inactive	1	0	0	1	0	0	0	0	1	1	0	0	Second	3	Medium (4-6)	1	Secondary	No	Never	No	No	No	4
86	20	67.7	172	Male	18-29 yrs	50k to 200k	22.884	Normal	No ovwerweight	No Obesity	Normal	Normal	Highly active	1	0	0	0	0	0	0	0	1	0	0	1	First	1	Low (less than 3)	0	Secondary	No	Never	No	No	No	3
87	60	99.7	175	Male	+60 yrs	No income	32.5551	Obesity	No ovwerweight	Obesity	Normal	Normal	Moderately active	1	0	0	0	1	0	0	0	1	0	0	1	Second	5	Medium (4-6)	1	No education	Yes	Never	No	No	No	4
88	19	60.8	165	Male	18-29 yrs	More than 200k	22.3324	Normal	No ovwerweight	No Obesity	Normal	Normal	Highly active	1	0	0	0	1	0	0	0	1	0	0	0	First	1	Low (less than 3)	0	Primary	No	Never	No	No	No	3
89	49	96	162	Female	40-59 yrs	No income	36.5798	Obesity	No ovwerweight	Obesity	Obesity	Obese	Inactive	1	0	0	0	1	0	0	0	1	1	0	0	Second	4	Medium (4-6)	1	Primary	No	Frequent	No	No	No	4
90	50	67.4	163	Male	40-59 yrs	No income	25.3679	Overweight	overweight	No Obesity	Normal	Obese	Moderately active	1	0	1	0	1	0	0	0	0	0	0	0	First	4	Low (less than 3)	0	No education	No	Frequent	No	No	No	3
91	28	76.1	172	Male	18-29 yrs	No income	25.7234	Overweight	overweight	No Obesity	Normal	Normal	Inactive	1	0	1	0	0	0	0	0	1	0	0	0	First	2	Low (less than 3)	0	Primary	No	Never	No	No	No	3
92	25	60.5	171	Male	18-29 yrs	50k to 200k	20.6901	Normal	No ovwerweight	No Obesity	Normal	Normal	Inactive	1	0	0	0	1	0	0	0	1	0	0	0	First	2	Low (less than 3)	0	Primary	No	Never	No	No	No	3
93	54	72.3	176	Male	40-59 yrs	More than 200k	23.3407	Normal	No ovwerweight	No Obesity	Normal	Normal	Highly active	1	0	0	0	0	0	0	0	0	1	0	0	First	4	Low (less than 3)	0	Primary	No	Frequent	No	No	No	2
94	50	81	160	Female	40-59 yrs	More than 200k	31.6406	Obesity	No ovwerweight	Obesity	Obesity	Obese	Highly active	1	0	0	0	0	0	0	0	0	1	1	0	First	4	Low (less than 3)	0	College/Universities	No	Frequent	No	No	No	3
95	24	57.3	156	Male	18-29 yrs	More than 200k	23.5454	Normal	No ovwerweight	No Obesity	Normal	Normal	Highly active	1	0	0	0	1	0	0	0	1	0	0	0	First	2	Low (less than 3)	0	No education	No	Never	Yes	No	No	3
96	24	57.8	155	Female	18-29 yrs	No income	24.0583	Normal	No ovwerweight	No Obesity	Normal	Normal	Highly active	1	0	0	0	0	0	0	0	0	1	0	0	First	2	Low (less than 3)	0	Primary	No	Never	Yes	No	No	2
97	45	92.3	180	Male	40-59 yrs	More than 200k	28.4877	Overweight	overweight	No Obesity	Obesity	Obese	Moderately active	1	0	0	0	0	0	0	0	1	0	0	0	First	4	Low (less than 3)	0	Primary	No	Never	Yes	No	No	2
98	88	77.7	170	Male	+60 yrs	More than 200k	26.8858	Overweight	overweight	No Obesity	Normal	Obese	Moderately active	1	0	0	0	0	0	0	0	1	0	0	1	First	5	Low (less than 3)	0	No education	Yes	Ocassional	No	No	No	3
99	52	77	160	Female	40-59 yrs	More than 200k	30.0781	Obesity	No ovwerweight	Obesity	Obesity	Normal	Highly active	1	0	0	0	0	0	0	0	1	0	0	1	First	4	Low (less than 3)	0	Advance level	No	Never	No	No	No	3
100	74	49.8	165	Male	+60 yrs	less than 50k	18.292	Underweight	No ovwerweight	No Obesity	Normal	Normal	Inactive	1	0	0	0	1	0	0	0	1	1	0	0	Second	5	Medium (4-6)	1	No education	Yes	Never	No	No	No	4
101	29	74.2	175	Male	18-29 yrs	less than 50k	24.2286	Normal	No ovwerweight	No Obesity	Normal	Normal	Inactive	0	0	0	0	0	0	0	0	1	0	1	1	First	2	Low (less than 3)	0	Primary	No	Never	No	No	No	3
102	23	66.1	165	Female	18-29 yrs	50k to 200k	24.2792	Normal	No ovwerweight	No Obesity	Normal	Normal	Moderately active	1	0	0	0	0	0	0	0	1	0	0	0	First	1	Low (less than 3)	0	Primary	No	Never	No	No	No	2
103	57	70.7	170	Male	40-59 yrs	50k to 200k	24.4637	Normal	No ovwerweight	No Obesity	Normal	Obese	Moderately active	1	0	1	1	0	0	0	0	1	1	0	0	Second	4	Medium (4-6)	1	Primary	No	Never	No	No	No	5
104	20	60.2	160	Female	18-29 yrs	No income	23.5156	Normal	No ovwerweight	No Obesity	Normal	Obese	Highly active	1	0	0	0	0	0	0	0	1	1	0	0	First	1	Low (less than 3)	0	Advance level	No	Never	No	No	No	3
105	21	71.7	153	Female	18-29 yrs	less than 50k	30.6292	Obesity	No ovwerweight	Obesity	Obesity	Obese	Inactive	1	0	0	0	1	0	0	0	0	0	0	0	First	1	Low (less than 3)	0	Primary	No	Never	No	No	No	2
106	23	80	180	Male	18-29 yrs	More than 200k	24.6914	Normal	No ovwerweight	No Obesity	Normal	Normal	Highly active	1	0	0	0	1	0	0	0	1	0	0	0	First	1	Low (less than 3)	0	Primary	No	Never	No	No	No	3
107	43	93.7	165	Female	40-59 yrs	More than 200k	34.4169	Obesity	No ovwerweight	Obesity	Obesity	Obese	Highly active	1	0	0	0	0	0	0	0	0	0	0	0	First	4	Low (less than 3)	0	College/Universities	No	Never	No	No	No	1
108	65	84	155	Female	+60 yrs	less than 50k	34.9636	Obesity	No ovwerweight	Obesity	Obesity	Normal	Moderately active	1	0	0	0	0	0	0	0	1	1	0	1	Second	5	Medium (4-6)	1	No education	No	Never	No	No	No	4
109	57	81	180	Male	40-59 yrs	less than 50k	25	Overweight	overweight	No Obesity	Normal	Normal	Moderately active	1	0	0	0	1	0	0	0	0	1	0	1	Second	4	Medium (4-6)	1	Primary	No	Never	No	No	No	4
110	21	64.2	170	Male	18-29 yrs	More than 200k	22.2145	Normal	No ovwerweight	No Obesity	Normal	Normal	Highly active	1	0	0	0	1	0	0	0	1	0	0	0	First	1	Low (less than 3)	0	Primary	No	Never	No	No	No	3
111	19	63.2	169	Male	18-29 yrs	less than 50k	22.1281	Normal	No ovwerweight	No Obesity	Normal	Normal	Moderately active	1	1	0	0	0	0	0	0	1	0	0	0	First	1	Low (less than 3)	0	No education	No	Never	No	No	No	3
112	60	87.9	154	Female	+60 yrs	less than 50k	37.0636	Obesity	No ovwerweight	Obesity	Obesity	Obese	Highly active	0	0	0	0	1	0	0	0	1	0	0	0	First	5	Low (less than 3)	0	Primary	No	Never	No	No	No	2
113	22	55.2	160	Male	18-29 yrs	50k to 200k	21.5625	Normal	No ovwerweight	No Obesity	Normal	Normal	Highly active	1	0	0	0	1	0	0	0	1	0	0	1	Second	1	Medium (4-6)	1	No education	No	Never	No	No	No	4
114	30	67.8	167	Male	30-39 yrs	50k to 200k	24.3107	Normal	No ovwerweight	No Obesity	Normal	Normal	Highly active	1	0	0	0	0	0	0	0	1	1	0	0	First	2	Low (less than 3)	0	No education	No	Never	No	No	No	3
115	77	59.9	156	Male	+60 yrs	less than 50k	24.6137	Normal	No ovwerweight	No Obesity	Normal	Obese	Highly active	0	0	0	0	1	0	0	0	1	0	0	0	First	5	Low (less than 3)	0	No education	Yes	Frequent	No	No	No	2
116	40	93	160	Female	40-59 yrs	50k to 200k	36.3281	Obesity	No ovwerweight	Obesity	Obesity	Normal	Inactive	1	0	0	0	0	0	0	0	1	1	0	0	First	3	Low (less than 3)	0	Advance level	No	Never	No	No	No	3
117	24	73.5	175	Male	18-29 yrs	50k to 200k	24	Normal	No ovwerweight	No Obesity	Normal	Normal	Highly active	1	0	0	0	1	0	0	0	1	0	0	0	First	2	Low (less than 3)	0	No education	No	Never	No	No	No	3
118	32	139	174	Female	30-39 yrs	50k to 200k	45.911	Obesity	No ovwerweight	Obesity	Obesity	Obese	Highly active	1	0	0	1	0	0	0	0	1	1	0	1	Second	3	Medium (4-6)	1	Advance level	No	Never	No	No	No	5
119	25	81	175	Male	18-29 yrs	50k to 200k	26.449	Overweight	overweight	No Obesity	Normal	Normal	Moderately active	1	0	1	0	0	0	0	0	1	1	0	1	Second	2	Medium (4-6)	1	Primary	No	Never	No	No	No	5
120	70	68.5	161	Male	+60 yrs	less than 50k	26.4264	Overweight	overweight	No Obesity	Normal	Obese	Moderately active	0	1	0	0	1	0	0	0	1	0	0	0	First	5	Low (less than 3)	0	Primary	No	Never	No	No	Yes	3
121	26	67.8	166	Male	18-29 yrs	50k to 200k	24.6044	Normal	No ovwerweight	No Obesity	Normal	Normal	Highly active	1	0	0	0	1	0	0	0	1	0	0	0	First	2	Low (less than 3)	0	Primary	No	Never	No	No	No	3
122	24	66.6	180	Male	18-29 yrs	More than 200k	20.5556	Normal	No ovwerweight	No Obesity	Normal	Normal	Highly active	1	0	1	0	0	0	0	0	1	0	0	0	First	2	Low (less than 3)	0	Primary	No	Never	No	No	No	3
123	41	87.8	175	Male	40-59 yrs	50k to 200k	28.6694	Overweight	overweight	No Obesity	Normal	Obese	Highly active	1	0	0	0	1	0	0	0	1	0	0	1	Second	3	Medium (4-6)	1	College/Universities	No	Frequent	No	No	No	4
124	23	66.6	170	Male	18-29 yrs	less than 50k	23.045	Normal	No ovwerweight	No Obesity	Normal	Obese	Inactive	1	0	0	0	0	0	0	0	1	0	0	0	First	1	Low (less than 3)	0	Primary	No	Never	No	No	No	2
125	57	66.5	155	Female	40-59 yrs	50k to 200k	27.6795	Overweight	overweight	No Obesity	Obesity	Obese	Moderately active	1	0	0	0	1	0	0	0	1	0	0	1	Second	4	Medium (4-6)	1	No education	No	Never	No	No	No	4
126	36	53	175	Male	30-39 yrs	More than 200k	17.3061	Underweight	No ovwerweight	No Obesity	Normal	Normal	Inactive	1	0	0	1	0	0	0	0	1	1	0	0	Second	3	Medium (4-6)	1	College/Universities	No	Never	No	No	No	4
127	23	56.9	172	Male	18-29 yrs	More than 200k	19.2334	Normal	No ovwerweight	No Obesity	Normal	Obese	Inactive	0	0	0	0	1	0	0	0	1	0	0	1	First	1	Low (less than 3)	0	Primary	No	Never	No	No	No	3
128	22	63	181	Male	18-29 yrs	50k to 200k	19.2302	Normal	No ovwerweight	No Obesity	Normal	Normal	Moderately active	1	0	0	0	1	0	0	0	0	1	0	0	First	1	Low (less than 3)	0	No education	No	Never	No	No	No	3
129	48	92.2	155	Female	40-59 yrs	less than 50k	38.3767	Obesity	No ovwerweight	Obesity	Obesity	Normal	Inactive	1	1	0	0	0	0	0	0	1	0	0	0	First	4	Low (less than 3)	0	Primary	No	Never	No	No	No	3
130	46	69.8	153	Female	40-59 yrs	More than 200k	29.8176	Overweight	overweight	No Obesity	Obesity	Normal	Inactive	1	0	0	0	0	0	0	0	1	1	0	0	First	4	Low (less than 3)	0	Primary	No	Never	No	No	No	3
131	30	72.4	163	Male	30-39 yrs	50k to 200k	27.2498	Overweight	overweight	No Obesity	Normal	Normal	Inactive	1	0	0	0	0	0	0	0	0	0	0	0	First	2	Low (less than 3)	0	Secondary	No	Never	No	No	No	1
132	51	80.5	169	Male	40-59 yrs	No income	28.1853	Overweight	overweight	No Obesity	Normal	Obese	Inactive	1	0	0	0	0	0	0	0	1	0	0	1	First	4	Low (less than 3)	0	No education	No	Never	No	No	Yes	3
133	27	80.8	180	Male	18-29 yrs	No income	24.9383	Normal	No ovwerweight	No Obesity	Normal	Normal	Inactive	1	0	0	0	0	0	0	0	1	0	0	1	First	2	Low (less than 3)	0	Primary	No	Never	No	No	No	3
134	40	47.6	157	Female	40-59 yrs	No income	19.3111	Normal	No ovwerweight	No Obesity	Normal	Normal	Inactive	1	0	0	0	0	0	0	0	1	1	0	0	First	3	Low (less than 3)	0	Primary	No	Never	No	No	No	3
135	23	68	173	Male	18-29 yrs	No income	22.7204	Normal	No ovwerweight	No Obesity	Normal	Normal	Inactive	1	0	0	0	1	0	0	0	0	0	0	0	First	1	Low (less than 3)	0	Primary	No	Never	No	No	No	2
136	26	71.3	166	Male	18-29 yrs	More than 200k	25.8746	Overweight	overweight	No Obesity	Normal	Normal	Inactive	1	0	0	0	0	0	0	0	1	1	0	1	Second	2	Medium (4-6)	1	Primary	No	Never	No	No	No	4
137	25	61.4	179	Female	18-29 yrs	No income	19.1629	Normal	No ovwerweight	No Obesity	Normal	Obese	Inactive	1	0	0	0	0	0	0	0	1	0	0	1	First	2	Low (less than 3)	0	College/Universities	No	Never	No	No	No	3
138	28	67.7	162	Male	18-29 yrs	No income	25.7964	Overweight	overweight	No Obesity	Normal	Normal	Inactive	1	0	0	1	0	0	0	0	1	0	0	1	Second	2	Medium (4-6)	1	Primary	No	Never	No	No	No	4
139	38	70.1	156	Male	30-39 yrs	No income	28.8051	Overweight	overweight	No Obesity	Normal	Normal	Moderately active	1	0	0	0	0	0	0	0	1	1	0	1	Second	3	Medium (4-6)	1	Secondary	No	Never	No	No	No	4
140	31	86.9	155	Female	30-39 yrs	less than 50k	36.1707	Obesity	No ovwerweight	Obesity	Obesity	Obese	Highly active	1	0	0	1	1	0	0	0	0	1	0	0	Second	3	Medium (4-6)	1	Primary	No	Ocassional	No	Yes	Yes	4
141	40	60.2	155	Female	40-59 yrs	less than 50k	25.0572	Overweight	overweight	No Obesity	Normal	Normal	Highly active	1	0	0	1	1	0	0	0	0	1	0	0	Second	3	Medium (4-6)	1	Primary	No	Ocassional	Yes	No	Yes	4
142	31	62.7	164	Male	30-39 yrs	More than 200k	23.312	Normal	No ovwerweight	No Obesity	Normal	Normal	Highly active	1	1	0	0	1	0	0	0	0	0	0	1	Second	3	Medium (4-6)	1	Primary	No	Ocassional	No	Yes	No	4
143	20	70.5	175	Male	18-29 yrs	less than 50k	23.0204	Normal	No ovwerweight	No Obesity	Normal	Normal	Inactive	1	0	0	1	1	0	1	1	1	1	0	0	Third	1	Higher (above 7)	1	Advance level	No	Never	No	No	No	7
144	40	91.2	167	Male	40-59 yrs	More than 200k	32.7011	Obesity	No ovwerweight	Obesity	Normal	Normal	Inactive	1	0	1	0	0	0	1	0	1	1	0	0	Second	3	Medium (4-6)	1	College/Universities	No	Never	No	No	No	5
145	43	64.2	173	Male	40-59 yrs	No income	21.4508	Normal	No ovwerweight	No Obesity	Normal	Obese	Inactive	1	0	1	0	1	0	0	0	1	1	0	0	Second	4	Medium (4-6)	1	Primary	No	Never	No	No	No	5
146	27	74.5	165	Male	18-29 yrs	No income	27.3646	Overweight	overweight	No Obesity	Normal	Normal	Inactive	1	0	1	1	1	0	1	1	1	1	0	0	Third	2	Higher (above 7)	1	Advance level	No	Never	No	No	No	8
147	27	95.1	181	Male	18-29 yrs	50k to 200k	29.0284	Overweight	overweight	No Obesity	Normal	Obese	Inactive	1	1	1	0	0	0	1	0	0	1	1	0	Third	2	Medium (4-6)	1	Advance level	No	Never	No	No	No	6
148	28	69	171	Male	18-29 yrs	More than 200k	23.597	Normal	No ovwerweight	No Obesity	Obesity	Obese	Inactive	1	1	1	0	0	0	1	1	1	1	0	1	Third	2	Higher (above 7)	1	Advance level	No	Never	No	No	No	8
149	36	64	172	Male	30-39 yrs	More than 200k	21.6333	Normal	No ovwerweight	No Obesity	Normal	Normal	Inactive	1	0	1	0	1	0	1	1	1	1	0	1	Third	3	Higher (above 7)	1	Primary	No	Never	No	No	No	8
150	27	62.4	160	Female	18-29 yrs	50k to 200k	24.375	Normal	No ovwerweight	No Obesity	Normal	Obese	Inactive	1	1	0	0	0	0	1	1	1	1	0	1	Third	2	Higher (above 7)	1	Primary	No	Never	No	No	No	7
151	45	74.3	171	Male	40-59 yrs	More than 200k	25.4095	Overweight	overweight	No Obesity	Normal	Normal	Highly active	1	1	1	0	0	0	1	1	1	0	0	1	Third	4	Higher (above 7)	1	Primary	No	Never	No	No	Yes	7
152	23	51.6	160	Male	18-29 yrs	More than 200k	20.1562	Normal	No ovwerweight	No Obesity	Normal	Normal	Highly active	1	1	0	0	1	0	1	0	0	1	0	1	Third	1	Medium (4-6)	1	Advance level	No	Never	No	No	No	6
153	46	81.7	155	Male	40-59 yrs	less than 50k	34.0062	Obesity	No ovwerweight	Obesity	Normal	Obese	Inactive	1	1	0	1	1	0	1	0	0	1	1	0	Third	4	Higher (above 7)	1	Primary	No	Never	No	No	No	7
154	34	69.9	172	Male	30-39 yrs	50k to 200k	23.6276	Normal	No ovwerweight	No Obesity	Normal	Normal	Highly active	1	0	1	0	0	0	0	1	1	0	1	1	Third	3	Medium (4-6)	1	Advance level	No	Frequent	No	No	No	6
155	34	52.8	170	Male	30-39 yrs	More than 200k	18.2699	Underweight	No ovwerweight	No Obesity	Normal	Normal	Highly active	1	0	1	0	0	0	1	1	1	1	0	1	Third	3	Higher (above 7)	1	Primary	No	Frequent	No	No	No	7
156	23	60.6	176	Male	18-29 yrs	50k to 200k	19.5635	Normal	No ovwerweight	No Obesity	Normal	Normal	Inactive	1	0	0	0	0	0	0	0	0	0	0	0	First	1	Low (less than 3)	0	Advance level	No	Never	No	No	No	1
157	38	57.9	168	Male	30-39 yrs	More than 200k	20.5145	Normal	No ovwerweight	No Obesity	Normal	Normal	Inactive	1	0	0	0	1	0	0	1	1	1	1	1	Third	3	Higher (above 7)	1	Advance level	No	Frequent	No	No	No	7
158	30	72.5	169	Male	30-39 yrs	More than 200k	25.3843	Overweight	overweight	No Obesity	Normal	Normal	Moderately active	1	0	1	0	1	0	1	1	1	0	1	0	Third	2	Higher (above 7)	1	College/Universities	No	Never	No	No	No	7
159	26	65.9	163	Female	18-29 yrs	No income	24.8033	Normal	No ovwerweight	No Obesity	Normal	Normal	Moderately active	1	1	1	1	0	0	1	1	1	1	0	0	Third	2	Higher (above 7)	1	Advance level	No	Ocassional	No	No	No	8
160	65	66.9	170	Male	+60 yrs	less than 50k	23.1488	Normal	No ovwerweight	No Obesity	Normal	Obese	Highly active	1	0	1	0	0	0	0	0	0	0	0	0	First	5	Low (less than 3)	0	Primary	No	Ocassional	Yes	No	No	2
161	19	43.3	162	Male	18-29 yrs	less than 50k	16.499	Underweight	No ovwerweight	No Obesity	Normal	Normal	Inactive	1	1	0	0	0	1	1	1	1	0	0	1	Third	1	Higher (above 7)	1	Primary	No	Never	No	No	No	7
162	20	59.9	160	Female	18-29 yrs	less than 50k	23.3984	Normal	No ovwerweight	No Obesity	Normal	Normal	Inactive	0	1	0	0	0	1	1	0	0	1	0	1	Second	1	Medium (4-6)	1	Primary	No	Frequent	No	No	No	5
163	29	85.1	161	Male	18-29 yrs	less than 50k	32.8305	Obesity	No ovwerweight	Obesity	Normal	Normal	Inactive	1	0	0	0	1	0	1	0	0	0	0	0	First	2	Low (less than 3)	0	Advance level	No	Never	No	No	Yes	3
164	33	63.3	170	Male	30-39 yrs	less than 50k	21.9031	Normal	No ovwerweight	No Obesity	Normal	Normal	Highly active	1	0	0	0	1	0	1	0	0	1	1	1	Third	3	Medium (4-6)	1	Primary	No	Never	No	No	No	6
165	24	63.3	167	Female	18-29 yrs	50k to 200k	22.6971	Normal	No ovwerweight	No Obesity	Normal	Normal	Inactive	1	1	1	0	1	0	1	1	1	1	1	1	Third	2	Higher (above 7)	1	Advance level	No	Frequent	No	No	Yes	10
166	35	78	171	Male	30-39 yrs	More than 200k	26.6749	Overweight	overweight	No Obesity	Normal	Normal	Inactive	1	0	1	0	0	0	1	1	1	1	1	0	Third	3	Higher (above 7)	1	Advance level	No	Never	No	No	No	7
167	33	62.2	158	Male	30-39 yrs	50k to 200k	24.9159	Normal	No ovwerweight	No Obesity	Normal	Normal	Inactive	1	0	1	0	0	0	1	0	0	1	1	1	Third	3	Medium (4-6)	1	Primary	No	Frequent	No	No	No	6
168	20	60.7	157	Female	18-29 yrs	No income	24.6257	Normal	No ovwerweight	No Obesity	Normal	Normal	Inactive	1	0	1	0	1	0	1	0	0	0	0	1	First	1	Low (less than 3)	0	Advance level	No	Never	No	No	No	5
169	72	67	168	Male	+60 yrs	less than 50k	23.7387	Normal	No ovwerweight	No Obesity	Normal	Normal	Inactive	1	0	1	0	1	0	0	0	0	1	0	0	Second	5	Medium (4-6)	1	Primary	No	Never	No	No	No	4
170	22	68.9	165	Female	18-29 yrs	less than 50k	25.3076	Overweight	overweight	No Obesity	Normal	Normal	Inactive	1	0	1	0	1	0	1	1	1	1	1	0	Third	1	Higher (above 7)	1	Primary	No	Frequent	No	No	No	8
171	35	59.7	165	Male	30-39 yrs	less than 50k	21.9284	Normal	No ovwerweight	No Obesity	Normal	Normal	Highly active	1	1	1	1	0	0	0	0	0	1	0	0	First	3	Low (less than 3)	0	Primary	No	Never	No	Yes	No	5
172	32	81.5	152	Female	30-39 yrs	less than 50k	35.2753	Obesity	No ovwerweight	Obesity	Obesity	Obese	Inactive	1	1	1	0	0	1	1	0	0	1	0	0	Third	3	Medium (4-6)	1	Primary	No	Never	No	No	No	6
173	35	62.7	167	Male	30-39 yrs	More than 200k	22.482	Normal	No ovwerweight	No Obesity	Normal	Normal	Highly active	1	1	1	0	0	0	1	1	1	1	0	1	Third	3	Higher (above 7)	1	Primary	No	Ocassional	No	No	No	8
174	21	58.9	173	Male	18-29 yrs	More than 200k	19.6799	Normal	No ovwerweight	No Obesity	Normal	Normal	Moderately active	1	0	1	0	1	1	1	1	1	1	0	1	Third	1	Higher (above 7)	1	Advance level	No	Ocassional	No	No	No	9
175	19	58.9	157	Male	18-29 yrs	No income	23.8955	Normal	No ovwerweight	No Obesity	Normal	Normal	Inactive	1	0	1	0	1	0	1	0	0	1	1	0	Third	1	Medium (4-6)	1	College/Universities	No	Never	No	No	No	6
176	56	81.1	171	Male	40-59 yrs	No income	27.735	Overweight	overweight	No Obesity	Normal	Obese	Inactive	1	0	1	0	1	0	1	0	0	1	0	1	Third	4	Medium (4-6)	1	Primary	No	Never	No	No	No	6
177	75	81	170	Male	+60 yrs	No income	28.0277	Overweight	overweight	No Obesity	Normal	Obese	Inactive	1	1	1	0	1	0	1	1	1	1	0	1	Third	5	Higher (above 7)	1	No education	No	Frequent	No	No	No	9
178	20	52.9	159	Male	18-29 yrs	50k to 200k	20.9248	Normal	No ovwerweight	No Obesity	Normal	Normal	Highly active	1	0	1	1	1	0	1	1	1	1	0	0	Third	1	Higher (above 7)	1	Primary	No	Never	No	No	Yes	8
179	22	51.5	158	Male	18-29 yrs	More than 200k	20.6297	Normal	No ovwerweight	No Obesity	Normal	Normal	Moderately active	1	1	1	1	1	0	1	0	0	1	1	0	Third	1	Higher (above 7)	1	Primary	Yes	Frequent	No	No	No	8
180	28	54	167	Male	18-29 yrs	50k to 200k	19.3625	Normal	No ovwerweight	No Obesity	Normal	Normal	Inactive	1	1	0	1	1	1	1	1	1	1	1	1	Third	2	Higher (above 7)	1	Primary	Yes	Frequent	No	No	No	11
181	25	56.5	162	Male	18-29 yrs	More than 200k	21.5287	Normal	No ovwerweight	No Obesity	Normal	Normal	Inactive	1	1	1	0	1	0	1	1	1	1	1	1	Third	2	Higher (above 7)	1	Primary	No	Frequent	No	No	No	10
182	63	86.3	170	Male	+60 yrs	No income	29.8616	Overweight	overweight	No Obesity	Obesity	Obese	Inactive	1	0	1	0	1	0	1	0	1	1	0	1	Third	5	Higher (above 7)	1	College/Universities	No	Never	No	No	No	7
183	35	69.1	172	Male	30-39 yrs	50k to 200k	23.3572	Normal	No ovwerweight	No Obesity	Normal	Normal	Highly active	1	0	1	1	0	0	1	1	1	1	1	0	Third	3	Higher (above 7)	1	Primary	No	Never	No	No	No	8
184	42	67	160	Female	40-59 yrs	less than 50k	26.1719	Overweight	overweight	No Obesity	Normal	Normal	Inactive	1	1	1	0	0	0	1	1	1	1	0	0	Third	3	Higher (above 7)	1	Primary	No	Never	No	No	No	7
185	33	93.7	159	Female	30-39 yrs	More than 200k	37.0634	Obesity	No ovwerweight	Obesity	Obesity	Obese	Inactive	1	1	0	0	1	0	1	0	0	1	0	0	Second	3	Medium (4-6)	1	Advance level	No	Frequent	No	No	No	5
186	19	58.5	170	Male	18-29 yrs	No income	20.2422	Normal	No ovwerweight	No Obesity	Normal	Normal	Highly active	1	0	0	1	0	0	1	1	1	1	1	0	First	1	Low (less than 3)	0	Advance level	No	Never	No	No	No	7
187	21	48.2	163	Female	18-29 yrs	More than 200k	18.1414	Underweight	No ovwerweight	No Obesity	Normal	Normal	Moderately active	1	1	1	1	0	0	1	1	1	1	0	0	Third	1	Higher (above 7)	1	Advance level	No	Never	No	No	No	8
188	26	78.3	154	Female	18-29 yrs	less than 50k	33.0157	Obesity	No ovwerweight	Obesity	Obesity	Normal	Inactive	1	1	1	0	1	0	1	1	1	1	0	1	Third	2	Higher (above 7)	1	Advance level	No	Never	No	No	No	9
189	32	74.6	153	Female	30-39 yrs	No income	31.8681	Obesity	No ovwerweight	Obesity	Obesity	Normal	Inactive	1	1	0	1	0	1	1	1	1	1	1	0	Third	3	Higher (above 7)	1	Secondary	No	Never	No	No	No	9
190	24	63.3	172	Male	18-29 yrs	More than 200k	21.3967	Normal	No ovwerweight	No Obesity	Normal	Normal	Inactive	0	1	0	0	1	1	1	1	0	1	0	0	Third	2	Medium (4-6)	1	Primary	No	Never	No	No	No	6
191	25	91.5	165	Female	18-29 yrs	50k to 200k	33.6088	Obesity	No ovwerweight	Obesity	Obesity	Obese	Inactive	0	0	1	1	0	0	1	1	1	1	1	0	Third	2	Higher (above 7)	1	Advance level	No	Never	No	No	No	7
192	29	56.1	173	Male	18-29 yrs	50k to 200k	18.7444	Normal	No ovwerweight	No Obesity	Normal	Normal	Highly active	1	1	1	0	1	0	0	1	1	1	0	0	Third	2	Higher (above 7)	1	College/Universities	Yes	Ocassional	No	No	No	7
193	46	91.7	172	Male	40-59 yrs	More than 200k	30.9965	Obesity	No ovwerweight	Obesity	Normal	Obese	Inactive	1	1	1	0	1	0	1	1	1	1	1	0	Third	4	Higher (above 7)	1	Advance level	No	Ocassional	No	No	No	9
194	64	59.2	161	Male	+60 yrs	More than 200k	22.8386	Normal	No ovwerweight	No Obesity	Normal	Obese	Inactive	1	1	1	0	0	0	0	1	1	1	0	0	Third	5	Medium (4-6)	1	College/Universities	No	Never	No	No	Yes	6
195	33	80	180	Male	30-39 yrs	50k to 200k	24.6914	Normal	No ovwerweight	No Obesity	Normal	Normal	Highly active	1	1	1	0	1	0	1	1	1	1	1	0	Third	3	Higher (above 7)	1	Primary	No	Never	No	No	No	9
196	39	71	150	Female	30-39 yrs	less than 50k	31.5556	Obesity	No ovwerweight	Obesity	Obesity	Obese	Inactive	1	0	0	1	1	0	1	1	0	1	0	0	Third	3	Medium (4-6)	1	Primary	No	Frequent	No	No	No	6
197	53	63.1	164	Male	40-59 yrs	50k to 200k	23.4607	Normal	No ovwerweight	No Obesity	Normal	Obese	Highly active	1	0	0	0	1	0	1	1	1	0	0	0	Second	4	Medium (4-6)	1	No education	No	Never	No	No	No	5
198	34	57.8	173	Male	30-39 yrs	less than 50k	19.3124	Normal	No ovwerweight	No Obesity	Normal	Obese	Inactive	1	0	0	0	1	0	0	0	0	1	0	0	First	3	Low (less than 3)	0	Advance level	No	Never	No	No	No	3
199	65	38.7	150	Female	+60 yrs	less than 50k	17.2	Underweight	No ovwerweight	No Obesity	Obesity	Obese	Inactive	1	1	0	0	0	0	0	0	0	1	1	0	Second	5	Medium (4-6)	1	No education	No	Frequent	No	No	No	4
200	50	59.8	162	Female	40-59 yrs	less than 50k	22.7862	Normal	No ovwerweight	No Obesity	Normal	Normal	Highly active	1	0	0	0	0	0	0	0	0	1	1	0	First	4	Low (less than 3)	0	Primary	No	Frequent	No	No	No	3
201	32	126.2	163	Female	30-39 yrs	less than 50k	47.499	Obesity	No ovwerweight	Obesity	Obesity	Obese	Highly active	1	1	1	1	1	0	1	1	1	1	1	0	Third	3	Higher (above 7)	1	Primary	No	Never	No	No	No	10
202	19	59.6	150	Male	18-29 yrs	less than 50k	26.4889	Overweight	overweight	No Obesity	Normal	Normal	Highly active	1	0	0	1	0	0	0	0	0	1	1	0	Second	1	Medium (4-6)	1	Advance level	No	Never	No	Yes	No	4
203	22	57	171	Male	18-29 yrs	More than 200k	19.4932	Normal	No ovwerweight	No Obesity	Normal	Normal	Highly active	1	0	1	1	0	0	1	1	1	1	0	0	Third	1	Higher (above 7)	1	Secondary	No	Frequent	Yes	No	No	7
204	44	73.8	154	Female	40-59 yrs	less than 50k	31.1182	Obesity	No ovwerweight	Obesity	Obesity	Obese	Highly active	1	1	1	0	1	1	1	1	1	1	1	1	Third	4	Higher (above 7)	1	Primary	No	Ocassional	No	No	No	11
205	60	59.5	150	Female	+60 yrs	less than 50k	26.4444	Overweight	overweight	No Obesity	Normal	Normal	Moderately active	1	0	1	0	0	0	0	0	0	1	0	0	First	5	Low (less than 3)	0	No education	No	Never	No	No	No	3
206	43	92	170	Female	40-59 yrs	less than 50k	31.8339	Obesity	No ovwerweight	Obesity	Obesity	Normal	Highly active	1	0	1	1	0	0	1	1	1	1	1	0	Third	4	Higher (above 7)	1	No education	No	Frequent	No	No	No	8
207	19	57	170	Male	18-29 yrs	No income	19.7232	Normal	No ovwerweight	No Obesity	Normal	Normal	Highly active	1	1	0	0	1	0	0	1	1	1	1	1	Third	1	Higher (above 7)	1	Advance level	No	Never	No	No	No	8
208	19	67.5	166	Male	18-29 yrs	More than 200k	24.4956	Normal	No ovwerweight	No Obesity	Normal	Normal	Highly active	1	1	1	0	0	0	0	1	1	1	0	0	Third	1	Medium (4-6)	1	No education	No	Never	No	No	No	6
209	32	84.4	165	Female	30-39 yrs	less than 50k	31.0009	Obesity	No ovwerweight	Obesity	Obesity	Normal	Moderately active	1	1	0	0	0	0	1	0	0	1	1	1	Third	3	Medium (4-6)	1	Advance level	No	Never	No	No	No	6
210	26	57.3	155	Female	18-29 yrs	50k to 200k	23.8502	Normal	No ovwerweight	No Obesity	Normal	Normal	Highly active	1	0	1	1	0	0	1	1	1	1	1	1	Third	2	Higher (above 7)	1	Primary	No	Never	No	No	No	9
211	40	63.6	165	Female	40-59 yrs	less than 50k	23.3609	Normal	No ovwerweight	No Obesity	Normal	Obese	Moderately active	1	1	1	1	0	0	1	1	1	1	1	0	Third	3	Higher (above 7)	1	Primary	No	Never	No	No	No	9
212	35	86	171	Male	30-39 yrs	50k to 200k	29.4108	Overweight	overweight	No Obesity	Normal	Normal	Highly active	1	0	1	0	1	0	1	0	1	0	0	1	Third	3	Medium (4-6)	1	No education	Yes	Frequent	No	No	No	6
213	46	56.5	151	Male	40-59 yrs	50k to 200k	24.7796	Normal	No ovwerweight	No Obesity	Normal	Normal	Highly active	1	0	1	1	0	0	0	1	1	1	0	1	Third	4	Higher (above 7)	1	Primary	No	Never	No	No	No	7
214	30	73.1	165	Male	30-39 yrs	50k to 200k	26.8503	Overweight	overweight	No Obesity	Normal	Normal	Moderately active	1	0	1	0	1	0	0	0	0	0	1	1	Second	2	Medium (4-6)	1	Primary	Yes	Never	No	No	No	5
215	43	74.7	169	Male	40-59 yrs	less than 50k	26.1545	Overweight	overweight	No Obesity	Normal	Obese	Highly active	1	0	0	0	1	0	0	1	1	1	0	0	Second	4	Medium (4-6)	1	Primary	No	Never	No	No	No	5
216	57	65.6	163	Male	40-59 yrs	50k to 200k	24.6904	Normal	No ovwerweight	No Obesity	Normal	Normal	Moderately active	1	0	1	0	1	0	0	0	0	1	1	0	Second	4	Medium (4-6)	1	College/Universities	No	Never	No	No	No	5
217	22	45.4	160	Male	18-29 yrs	No income	17.7344	Underweight	No ovwerweight	No Obesity	Normal	Normal	Highly active	1	0	1	0	0	0	1	0	0	1	0	1	Second	1	Medium (4-6)	1	Primary	Yes	Never	Yes	No	No	5
218	25	72.1	171	Male	18-29 yrs	50k to 200k	24.6572	Normal	No ovwerweight	No Obesity	Normal	Normal	Moderately active	1	1	1	0	1	0	1	1	1	1	0	1	Third	2	Higher (above 7)	1	Advance level	No	Never	No	No	No	9
219	24	55.6	163	Male	18-29 yrs	No income	20.9266	Normal	No ovwerweight	No Obesity	Normal	Normal	Inactive	1	0	1	0	0	0	1	1	1	1	0	1	Third	2	Higher (above 7)	1	Advance level	No	Never	No	No	No	7
220	22	57.8	169	Male	18-29 yrs	50k to 200k	20.2374	Normal	No ovwerweight	No Obesity	Normal	Normal	Highly active	1	1	1	0	1	1	1	1	1	1	1	1	Third	1	Higher (above 7)	1	Advance level	Yes	Frequent	No	No	No	11
221	26	84.9	159	Female	18-29 yrs	More than 200k	33.5825	Obesity	No ovwerweight	Obesity	Obesity	Normal	Inactive	1	1	0	1	1	0	1	1	1	1	1	0	Third	2	Higher (above 7)	1	Primary	No	Frequent	No	No	No	9
222	21	79.1	171	Female	18-29 yrs	50k to 200k	27.0511	Overweight	overweight	No Obesity	Normal	Normal	Inactive	1	1	1	1	1	0	1	1	1	1	1	1	Third	1	Higher (above 7)	1	Primary	No	Never	No	No	No	11
223	85	50.1	172	Male	+60 yrs	No income	16.9348	Underweight	No ovwerweight	No Obesity	Normal	Obese	Inactive	1	0	0	0	1	0	0	0	0	0	0	0	First	5	Low (less than 3)	0	No education	Yes	Frequent	No	No	No	2
224	20	60.2	171	Male	18-29 yrs	More than 200k	20.5875	Normal	No ovwerweight	No Obesity	Normal	Normal	Inactive	1	1	1	0	1	0	1	1	1	1	0	0	Third	1	Higher (above 7)	1	Advance level	Yes	Never	No	No	No	8
225	21	64.2	159	Female	18-29 yrs	More than 200k	25.3946	Overweight	overweight	No Obesity	Normal	Normal	Inactive	1	0	0	0	0	0	1	0	1	1	0	0	Second	1	Medium (4-6)	1	Primary	No	Never	No	No	No	4
226	45	64.8	162	Male	40-59 yrs	No income	24.6914	Normal	No ovwerweight	No Obesity	Normal	Normal	Highly active	1	0	0	1	1	0	1	1	1	1	0	0	Third	4	Higher (above 7)	1	Advance level	No	Never	No	No	No	7
227	45	55.1	169	Male	40-59 yrs	More than 200k	19.292	Normal	No ovwerweight	No Obesity	Normal	Normal	Inactive	1	1	1	0	0	0	1	1	1	1	0	1	Third	4	Higher (above 7)	1	Primary	No	Frequent	No	No	No	8
228	48	83.9	179	Male	40-59 yrs	50k to 200k	26.1852	Overweight	overweight	No Obesity	Normal	Obese	Moderately active	1	0	0	0	1	0	1	0	0	0	0	1	Second	4	Medium (4-6)	1	Primary	No	Frequent	No	No	No	4
229	86	67.2	152	Female	+60 yrs	No income	29.0859	Overweight	overweight	No Obesity	Obesity	Obese	Inactive	1	0	1	0	0	0	1	0	0	1	0	0	Second	5	Medium (4-6)	1	No education	No	Never	No	No	No	4
230	19	60.2	170	Female	18-29 yrs	50k to 200k	20.8304	Normal	No ovwerweight	No Obesity	Normal	Normal	Inactive	1	0	1	0	1	0	1	1	1	1	1	0	Third	1	Higher (above 7)	1	Primary	No	Never	No	No	No	8
231	25	61.4	168	Male	18-29 yrs	50k to 200k	21.7545	Normal	No ovwerweight	No Obesity	Normal	Normal	Highly active	1	1	1	0	0	0	1	0	1	0	0	1	Third	2	Medium (4-6)	1	Primary	No	Ocassional	No	No	No	6
232	38	54.8	165	Male	30-39 yrs	More than 200k	20.1286	Normal	No ovwerweight	No Obesity	Normal	Normal	Highly active	1	1	1	0	0	0	0	1	1	0	0	0	Second	3	Medium (4-6)	1	Primary	No	Never	No	No	No	5
233	19	54	170	Male	18-29 yrs	50k to 200k	18.6851	Normal	No ovwerweight	No Obesity	Normal	Normal	Highly active	1	0	0	0	0	0	0	1	1	0	0	1	Second	1	Medium (4-6)	1	Primary	No	Never	No	No	No	4
234	24	70.1	178	Male	18-29 yrs	less than 50k	22.1247	Normal	No ovwerweight	No Obesity	Normal	Normal	Highly active	1	1	0	0	0	1	1	1	1	1	1	0	Third	2	Higher (above 7)	1	Primary	No	Ocassional	No	No	No	8
235	31	70.4	165	Male	30-39 yrs	less than 50k	25.8586	Overweight	overweight	No Obesity	Normal	Normal	Highly active	1	1	0	0	0	0	0	1	1	1	0	0	Second	3	Medium (4-6)	1	Primary	No	Frequent	No	No	No	5
236	19	72.5	180	Male	18-29 yrs	More than 200k	22.3765	Normal	No ovwerweight	No Obesity	Normal	Normal	Highly active	1	0	1	0	0	0	0	0	0	1	0	0	First	1	Low (less than 3)	0	Advance level	Yes	Never	No	No	No	3
237	19	62.3	173	Male	18-29 yrs	No income	20.8159	Normal	No ovwerweight	No Obesity	Normal	Normal	Highly active	1	1	0	1	0	0	0	1	1	1	1	1	Third	1	Higher (above 7)	1	Primary	Yes	Frequent	No	No	Yes	8
238	26	71.3	160	Female	18-29 yrs	less than 50k	27.8516	Overweight	overweight	No Obesity	Obesity	Normal	Moderately active	1	1	1	1	0	0	1	1	1	1	1	0	Third	2	Higher (above 7)	1	Primary	No	Never	No	No	No	9
239	19	57.5	161	Female	18-29 yrs	50k to 200k	22.1828	Normal	No ovwerweight	No Obesity	Normal	Normal	Inactive	1	1	1	0	0	0	0	1	1	1	1	1	Third	1	Higher (above 7)	1	Primary	No	Frequent	No	No	No	8
240	46	58.7	174	Male	40-59 yrs	50k to 200k	19.3883	Normal	No ovwerweight	No Obesity	Normal	Normal	Highly active	1	0	0	1	0	1	1	1	1	0	1	0	Third	4	Higher (above 7)	1	Advance level	No	Ocassional	No	No	No	7
241	40	68.6	163	Male	40-59 yrs	less than 50k	25.8196	Overweight	overweight	No Obesity	Normal	Normal	Moderately active	1	0	0	0	1	0	0	0	0	0	0	1	First	3	Low (less than 3)	0	No education	Yes	Frequent	No	No	No	3
242	40	70	165	Male	40-59 yrs	More than 200k	25.7117	Overweight	overweight	No Obesity	Normal	Normal	Highly active	1	0	1	0	1	0	0	1	1	0	0	0	Second	3	Medium (4-6)	1	College/Universities	No	Never	No	No	No	5
243	21	61.9	152	Female	18-29 yrs	50k to 200k	26.7919	Overweight	overweight	No Obesity	Normal	Normal	Inactive	1	1	0	0	0	0	0	0	0	0	0	1	First	1	Low (less than 3)	0	Primary	No	Never	No	No	No	3
244	22	66	161	Female	18-29 yrs	less than 50k	25.462	Overweight	overweight	No Obesity	Normal	Normal	Inactive	1	0	1	0	0	0	0	1	1	1	1	1	Third	1	Higher (above 7)	1	Primary	No	Never	No	No	Yes	7
245	29	78.1	160	Female	18-29 yrs	50k to 200k	30.5078	Obesity	No ovwerweight	Obesity	Obesity	Obese	Inactive	1	0	0	1	0	0	1	0	0	1	0	0	Second	2	Medium (4-6)	1	Advance level	No	Never	No	No	No	4
246	21	47.5	157	Female	18-29 yrs	No income	19.2706	Normal	No ovwerweight	No Obesity	Normal	Normal	Inactive	1	0	0	0	1	0	1	0	0	1	1	0	Second	1	Medium (4-6)	1	College/Universities	No	Never	No	No	No	5
247	19	53.3	146	Female	18-29 yrs	No income	25.0047	Overweight	overweight	No Obesity	Normal	Normal	Inactive	1	0	0	1	0	0	1	0	0	1	0	1	Second	1	Medium (4-6)	1	Primary	No	Never	No	No	No	5
248	22	47.7	145	Female	18-29 yrs	More than 200k	22.6873	Normal	No ovwerweight	No Obesity	Normal	Normal	Inactive	1	1	0	1	1	0	1	1	1	1	0	1	Third	1	Higher (above 7)	1	Advance level	No	Never	No	No	No	9
249	19	47	160	Female	18-29 yrs	less than 50k	18.3594	Underweight	No ovwerweight	No Obesity	Normal	Normal	Inactive	1	0	1	0	1	0	1	1	1	1	0	1	Third	1	Higher (above 7)	1	Advance level	No	Frequent	No	No	No	8
250	58	58.8	160	Male	40-59 yrs	50k to 200k	22.9687	Normal	No ovwerweight	No Obesity	Normal	Normal	Highly active	1	1	0	1	1	0	1	0	0	1	1	0	Third	5	Higher (above 7)	1	College/Universities	No	Never	No	No	No	7
251	64	89	156	Female	+60 yrs	No income	36.5713	Obesity	No ovwerweight	Obesity	Obesity	Obese	Inactive	1	0	0	1	1	0	1	0	1	1	0	1	Third	5	Higher (above 7)	1	Primary	No	Never	No	No	No	7
252	25	52.7	153	Female	18-29 yrs	No income	22.5127	Normal	No ovwerweight	No Obesity	Normal	Normal	Inactive	1	1	0	1	0	1	1	0	0	1	1	0	Third	2	Higher (above 7)	1	Primary	No	Never	No	No	No	7
253	52	39.4	155	Male	40-59 yrs	More than 200k	16.3996	Underweight	No ovwerweight	No Obesity	Normal	Normal	Inactive	1	0	0	1	0	0	1	0	0	1	0	0	Second	4	Medium (4-6)	1	Secondary	Yes	Frequent	No	No	No	4
254	29	65.6	163	Female	18-29 yrs	No income	24.6904	Normal	No ovwerweight	No Obesity	Normal	Normal	Inactive	1	0	0	1	0	0	1	0	1	1	0	0	Second	2	Medium (4-6)	1	Advance level	No	Never	No	No	No	5
255	65	85.8	165	Female	+60 yrs	No income	31.5152	Obesity	No ovwerweight	Obesity	Obesity	Normal	Inactive	1	1	0	1	0	0	1	1	1	1	1	1	Third	5	Higher (above 7)	1	Primary	No	Never	No	No	No	9
256	33	77.5	163	Female	30-39 yrs	50k to 200k	29.1693	Overweight	overweight	No Obesity	Obesity	Normal	Inactive	1	0	1	0	0	0	1	0	0	1	0	0	Second	3	Medium (4-6)	1	Primary	No	Frequent	No	No	No	4
257	39	73.4	151	Female	30-39 yrs	More than 200k	32.1916	Obesity	No ovwerweight	Obesity	Obesity	Obese	Inactive	1	1	0	1	0	1	1	0	0	1	0	1	Third	3	Higher (above 7)	1	Primary	No	Never	No	No	No	7
258	19	66.1	160	Female	18-29 yrs	More than 200k	25.8203	Overweight	overweight	No Obesity	Normal	Normal	Moderately active	1	0	1	0	1	1	1	0	0	1	0	0	Third	1	Medium (4-6)	1	Advance level	No	Frequent	No	No	No	6
259	30	65.1	174	Male	30-39 yrs	50k to 200k	21.5022	Normal	No ovwerweight	No Obesity	Normal	Normal	Inactive	0	1	0	0	0	0	1	1	1	1	1	1	Third	2	Higher (above 7)	1	Advance level	No	Frequent	No	No	No	7
260	64	60	159	Female	+60 yrs	No income	23.7332	Normal	No ovwerweight	No Obesity	Normal	Normal	Inactive	1	1	0	0	0	0	1	0	0	1	0	0	Second	5	Medium (4-6)	1	Primary	No	Never	No	Yes	No	4
261	28	78	160	Female	18-29 yrs	More than 200k	30.4687	Obesity	No ovwerweight	Obesity	Obesity	Normal	Inactive	1	0	1	0	0	0	1	1	1	1	0	1	Third	2	Higher (above 7)	1	College/Universities	No	Frequent	No	No	Yes	7
262	59	71.3	154	Female	40-59 yrs	less than 50k	30.0641	Obesity	No ovwerweight	Obesity	Obesity	Obese	Inactive	1	1	1	0	1	0	1	0	0	1	0	0	Third	5	Medium (4-6)	1	Primary	No	Never	No	No	No	6
263	49	87	155	Female	40-59 yrs	less than 50k	36.2123	Obesity	No ovwerweight	Obesity	Obesity	Normal	Highly active	1	0	0	0	0	0	1	0	0	1	0	0	First	4	Low (less than 3)	0	Primary	No	Frequent	No	No	No	3
264	19	40.5	153	Female	18-29 yrs	No income	17.301	Underweight	No ovwerweight	No Obesity	Normal	Normal	Inactive	1	0	1	0	0	0	0	1	1	1	0	0	Second	1	Medium (4-6)	1	Advance level	No	Never	No	No	No	5
265	30	73.1	150	Female	30-39 yrs	less than 50k	32.4889	Obesity	No ovwerweight	Obesity	Obesity	Obese	Inactive	1	1	0	0	0	0	0	0	0	1	0	0	First	2	Low (less than 3)	0	Advance level	No	Never	No	No	No	3
266	24	44.8	155	Female	18-29 yrs	No income	18.6472	Normal	No ovwerweight	No Obesity	Normal	Normal	Inactive	1	1	1	1	1	1	1	1	1	1	1	1	Third	2	Higher (above 7)	1	Primary	No	Never	No	No	No	12
267	88	62.2	150	Female	+60 yrs	No income	27.6444	Overweight	overweight	No Obesity	Obesity	Obese	Inactive	1	1	0	0	0	0	0	0	0	1	1	0	Second	5	Medium (4-6)	1	Primary	No	Frequent	No	No	No	4
268	65	51.2	135	Female	+60 yrs	less than 50k	28.0933	Overweight	overweight	No Obesity	Normal	Obese	Highly active	1	1	0	1	0	0	1	1	1	1	1	0	Third	5	Higher (above 7)	1	College/Universities	No	Never	No	No	No	8
269	22	60	154	Female	18-29 yrs	More than 200k	25.2994	Overweight	overweight	No Obesity	Normal	Normal	Inactive	1	0	1	1	0	0	0	1	1	1	0	0	Third	1	Medium (4-6)	1	College/Universities	No	Never	No	No	No	6
270	58	72.5	152	Female	40-59 yrs	less than 50k	31.3798	Obesity	No ovwerweight	Obesity	Obesity	Obese	Highly active	1	1	1	0	0	0	0	0	0	0	1	0	Second	5	Medium (4-6)	1	Primary	No	Frequent	No	No	Yes	4
271	31	73.6	164	Female	30-39 yrs	less than 50k	27.3647	Overweight	overweight	No Obesity	Obesity	Obese	Inactive	1	1	1	1	0	0	0	1	0	1	1	0	Third	3	Higher (above 7)	1	Advance level	No	Frequent	No	No	No	7
272	44	97.4	160	Female	40-59 yrs	less than 50k	38.0469	Obesity	No ovwerweight	Obesity	Obesity	Obese	Inactive	1	0	0	0	0	0	0	0	0	0	0	0	First	4	Low (less than 3)	0	Primary	No	Ocassional	No	No	No	1
273	55	72.7	150	Female	40-59 yrs	No income	32.3111	Obesity	No ovwerweight	Obesity	Obesity	Obese	Highly active	1	0	0	0	0	0	0	0	0	0	0	0	First	4	Low (less than 3)	0	Primary	No	Frequent	No	No	No	1
274	33	78.1	155	Female	30-39 yrs	More than 200k	32.5078	Obesity	No ovwerweight	Obesity	Obesity	Normal	Inactive	1	0	1	0	0	0	0	0	0	1	1	0	Second	3	Medium (4-6)	1	Advance level	No	Frequent	No	No	No	4
275	25	69.5	156	Female	18-29 yrs	More than 200k	28.5585	Overweight	overweight	No Obesity	Normal	Normal	Inactive	1	1	0	0	0	0	1	1	1	0	1	0	Third	2	Medium (4-6)	1	Advance level	No	Frequent	No	No	No	6
276	36	87.2	152	Female	30-39 yrs	less than 50k	37.7424	Obesity	No ovwerweight	Obesity	Obesity	Obese	Highly active	1	1	0	0	0	0	0	1	1	1	0	0	Second	3	Medium (4-6)	1	Advance level	No	Never	No	No	No	5
277	46	55	165	Female	40-59 yrs	50k to 200k	20.202	Normal	No ovwerweight	No Obesity	Normal	Normal	Inactive	1	0	1	0	0	0	0	0	0	1	1	0	Second	4	Medium (4-6)	1	Primary	No	Never	No	No	No	4
278	24	67	160	Female	18-29 yrs	More than 200k	26.1719	Overweight	overweight	No Obesity	Normal	Normal	Moderately active	1	0	0	0	0	1	1	1	1	0	1	1	Third	2	Higher (above 7)	1	College/Universities	No	Frequent	No	No	No	7
279	31	78.8	157	Female	30-39 yrs	More than 200k	31.9688	Obesity	No ovwerweight	Obesity	Obesity	Normal	Inactive	1	0	0	1	1	0	1	0	0	1	0	1	Third	3	Medium (4-6)	1	Advance level	No	Never	No	No	Yes	6
280	19	54	147	Female	18-29 yrs	No income	24.9896	Normal	No ovwerweight	No Obesity	Normal	Normal	Moderately active	1	0	1	0	1	0	1	1	1	1	0	0	Third	1	Higher (above 7)	1	Advance level	No	Never	No	No	No	7
281	46	55.5	168	Male	40-59 yrs	No income	19.6641	Normal	No ovwerweight	No Obesity	Normal	Normal	Highly active	1	0	1	0	1	0	1	1	1	1	0	0	Third	4	Higher (above 7)	1	Primary	No	Never	No	No	No	7
282	19	53.4	163	Male	18-29 yrs	No income	20.0986	Normal	No ovwerweight	No Obesity	Normal	Normal	Highly active	1	0	1	0	0	0	1	1	1	1	0	1	Third	1	Higher (above 7)	1	Primary	No	Never	Yes	No	No	7
283	24	66.8	157	Female	18-29 yrs	50k to 200k	27.1005	Overweight	overweight	No Obesity	Normal	Normal	Inactive	1	0	1	0	1	0	1	0	0	1	0	0	Second	2	Medium (4-6)	1	Advance level	No	Never	No	No	No	5
284	40	75.5	150	Female	40-59 yrs	50k to 200k	33.5556	Obesity	No ovwerweight	Obesity	Obesity	Normal	Inactive	1	0	1	0	1	0	1	1	1	1	0	0	Third	3	Higher (above 7)	1	Primary	No	Never	No	No	No	7
285	32	52.6	161	Male	30-39 yrs	less than 50k	20.2924	Normal	No ovwerweight	No Obesity	Normal	Normal	Inactive	1	0	1	1	0	0	1	1	1	1	1	0	First	3	Low (less than 3)	0	Primary	No	Never	No	No	No	8
286	27	66.8	155	Female	18-29 yrs	less than 50k	27.8044	Overweight	overweight	No Obesity	Normal	Normal	Inactive	0	1	0	0	1	0	1	0	1	1	0	0	Second	2	Medium (4-6)	1	Advance level	No	Never	No	No	No	5
287	54	61.4	153	Female	40-59 yrs	less than 50k	26.2292	Overweight	overweight	No Obesity	Normal	Obese	Moderately active	1	0	0	1	0	0	1	0	0	1	1	0	Second	4	Medium (4-6)	1	Primary	No	Frequent	No	No	No	5
288	28	71.8	171	Male	18-29 yrs	No income	24.5546	Normal	No ovwerweight	No Obesity	Normal	Normal	Highly active	1	0	1	0	1	0	1	1	1	1	0	0	Third	2	Higher (above 7)	1	Primary	No	Never	No	No	No	7
289	60	80.4	155	Female	+60 yrs	No income	33.4651	Obesity	No ovwerweight	Obesity	Obesity	Normal	Inactive	1	0	1	0	1	0	1	1	1	1	0	0	Third	5	Higher (above 7)	1	No education	No	Never	No	No	No	7
290	22	46.4	161	Female	18-29 yrs	50k to 200k	17.9005	Underweight	No ovwerweight	No Obesity	Normal	Normal	Inactive	1	0	1	1	1	0	1	0	0	1	0	0	Third	1	Medium (4-6)	1	Advance level	No	Never	No	No	No	6
291	25	69.4	151	Female	18-29 yrs	More than 200k	30.4373	Obesity	No ovwerweight	Obesity	Normal	Normal	Inactive	1	1	0	0	1	1	1	1	1	1	0	0	Third	2	Higher (above 7)	1	Advance level	No	Never	No	No	No	8
292	78	55.6	157	Male	+60 yrs	No income	22.5567	Normal	No ovwerweight	No Obesity	Normal	Obese	Highly active	1	0	0	0	1	0	1	0	0	0	0	1	Second	5	Medium (4-6)	1	Primary	Yes	Frequent	No	No	No	4
293	21	58.8	165	Male	18-29 yrs	less than 50k	21.5978	Normal	No ovwerweight	No Obesity	Normal	Normal	Inactive	1	0	1	0	1	0	0	1	1	1	0	0	Third	1	Medium (4-6)	1	Advance level	No	Never	Yes	No	No	6
294	48	70.7	155	Female	40-59 yrs	No income	29.4277	Overweight	overweight	No Obesity	Obesity	Obese	Inactive	1	0	1	0	1	0	1	1	1	1	0	0	Third	4	Higher (above 7)	1	No education	No	Never	No	No	No	7
295	54	54.5	154	Female	40-59 yrs	No income	22.9803	Normal	No ovwerweight	No Obesity	Normal	Obese	Highly active	1	0	0	0	1	0	1	1	1	0	0	1	Third	4	Medium (4-6)	1	Primary	Yes	Never	No	No	No	6
296	52	53.3	149	Female	40-59 yrs	No income	24.0079	Normal	No ovwerweight	No Obesity	Normal	Normal	Moderately active	1	0	1	0	1	0	1	1	1	1	0	0	Third	4	Higher (above 7)	1	No education	No	Never	No	No	No	7
297	19	45.7	145	Female	18-29 yrs	No income	21.736	Normal	No ovwerweight	No Obesity	Normal	Obese	Moderately active	1	0	0	0	1	0	1	0	0	1	0	0	Second	1	Medium (4-6)	1	Primary	No	Never	No	No	No	4
298	39	86.5	183	Female	30-39 yrs	less than 50k	25.8294	Overweight	overweight	No Obesity	Obesity	Normal	Moderately active	1	0	0	0	1	0	0	0	0	1	0	0	First	3	Low (less than 3)	0	Primary	No	Never	No	No	No	3
299	19	70.6	153	Female	18-29 yrs	No income	30.1593	Obesity	No ovwerweight	Obesity	Normal	Obese	Inactive	1	0	1	0	1	0	0	1	1	1	0	0	Third	1	Medium (4-6)	1	Primary	No	Never	No	No	No	6
300	28	61.8	169	Male	18-29 yrs	More than 200k	21.6379	Normal	No ovwerweight	No Obesity	Normal	Normal	Highly active	1	0	1	0	1	0	0	1	1	1	0	0	Third	2	Medium (4-6)	1	Advance level	No	Never	Yes	No	No	6
301	52	98	156	Female	40-59 yrs	More than 200k	40.2696	Obesity	No ovwerweight	Obesity	Obesity	Normal	Inactive	1	0	1	0	1	0	0	1	1	1	1	1	Third	4	Higher (above 7)	1	College/Universities	No	Never	No	No	No	8
302	23	58.9	155	Female	18-29 yrs	50k to 200k	24.5161	Normal	No ovwerweight	No Obesity	Normal	Normal	Highly active	1	0	1	0	1	0	1	1	1	1	1	1	Third	1	Higher (above 7)	1	Secondary	No	Never	No	No	No	9
303	33	81.2	171	Male	30-39 yrs	50k to 200k	27.7692	Overweight	overweight	No Obesity	Normal	Normal	Moderately active	1	1	1	0	0	0	1	1	1	0	1	1	Third	3	Higher (above 7)	1	Primary	No	Frequent	No	No	No	8
304	57	72.9	155	Female	40-59 yrs	less than 50k	30.3434	Obesity	No ovwerweight	Obesity	Normal	Normal	Highly active	1	0	1	0	1	0	1	1	1	1	1	1	Third	4	Higher (above 7)	1	No education	Yes	Never	Yes	No	No	9
305	68	76.9	160	Female	+60 yrs	No income	30.0391	Obesity	No ovwerweight	Obesity	Obesity	Obese	Inactive	1	0	1	0	1	0	0	0	0	1	1	0	Second	5	Medium (4-6)	1	Advance level	No	Frequent	Yes	No	No	5
306	40	65.1	174	Male	40-59 yrs	less than 50k	21.5022	Normal	No ovwerweight	No Obesity	Normal	Normal	Highly active	1	0	0	0	0	0	1	0	0	0	1	1	Second	3	Medium (4-6)	1	No education	No	Frequent	No	No	No	4
307	40	75.1	161	Female	40-59 yrs	50k to 200k	28.9726	Overweight	overweight	No Obesity	Obesity	Obese	Highly active	1	0	1	0	1	1	1	1	1	1	0	1	Third	3	Higher (above 7)	1	Primary	No	Never	No	No	No	9
308	29	63.8	162	Male	18-29 yrs	less than 50k	24.3103	Normal	No ovwerweight	No Obesity	Normal	Normal	Highly active	1	1	1	0	1	0	0	0	0	0	0	0	Second	2	Medium (4-6)	1	Advance level	No	Never	No	No	No	4
309	34	69.4	172	Male	30-39 yrs	More than 200k	23.4586	Normal	No ovwerweight	No Obesity	Normal	Normal	Highly active	1	0	1	0	1	0	0	0	0	0	0	0	First	3	Low (less than 3)	0	No education	Yes	Never	No	No	No	3
310	62	80.4	155	Female	+60 yrs	less than 50k	33.4651	Obesity	No ovwerweight	Obesity	Obesity	Normal	Highly active	1	0	0	0	1	0	0	1	1	0	0	0	Second	5	Medium (4-6)	1	No education	No	Never	No	No	No	4
311	22	39.1	152	Female	18-29 yrs	less than 50k	16.9235	Underweight	No ovwerweight	No Obesity	Normal	Normal	Inactive	1	1	1	0	1	0	0	0	0	0	0	0	Second	1	Medium (4-6)	1	Primary	No	Never	No	No	No	4
312	56	56	161	Male	40-59 yrs	less than 50k	21.6041	Normal	No ovwerweight	No Obesity	Normal	Normal	Moderately active	1	1	1	0	0	0	0	0	0	0	0	0	First	4	Low (less than 3)	0	Primary	No	Never	No	No	No	3
313	55	50.9	156	Female	40-59 yrs	50k to 200k	20.9155	Normal	No ovwerweight	No Obesity	Normal	Normal	Moderately active	1	0	1	0	1	0	0	0	0	0	0	0	First	4	Low (less than 3)	0	No education	No	Never	No	No	No	3
314	55	69.8	163	Male	40-59 yrs	less than 50k	26.2712	Overweight	overweight	No Obesity	Normal	Normal	Highly active	1	0	1	0	1	0	0	0	0	1	0	0	Second	4	Medium (4-6)	1	No education	Yes	Frequent	No	No	No	4
315	45	36.5	160	Male	40-59 yrs	less than 50k	14.2578	Underweight	No ovwerweight	No Obesity	Normal	Normal	Inactive	1	0	1	0	0	0	0	0	0	0	0	0	First	4	Low (less than 3)	0	Primary	Yes	Frequent	No	No	No	2
316	32	50.5	164	Male	30-39 yrs	No income	18.776	Normal	No ovwerweight	No Obesity	Normal	Normal	Inactive	1	0	1	1	1	0	0	0	0	1	0	0	Second	3	Medium (4-6)	1	Primary	No	Never	No	No	No	5
317	38	62	175	Male	30-39 yrs	No income	20.2449	Normal	No ovwerweight	No Obesity	Normal	Normal	Highly active	1	0	0	0	1	0	1	0	0	0	0	0	First	3	Low (less than 3)	0	Primary	Yes	Frequent	No	No	No	3
318	19	46.1	163	Male	18-29 yrs	No income	17.351	Underweight	No ovwerweight	No Obesity	Normal	Normal	Highly active	1	0	0	0	1	0	1	0	0	1	0	1	Second	1	Medium (4-6)	1	Primary	No	Never	No	No	No	5
319	51	56.8	162	Male	40-59 yrs	No income	21.643	Normal	No ovwerweight	No Obesity	Normal	Obese	Inactive	1	0	0	0	1	0	0	0	0	0	0	0	First	4	Low (less than 3)	0	Primary	No	Never	No	No	No	2
320	65	47.1	158	Male	+60 yrs	No income	18.8672	Normal	No ovwerweight	No Obesity	Normal	Normal	Highly active	1	0	1	0	1	0	0	1	1	0	1	0	Third	5	Medium (4-6)	1	Primary	No	Frequent	No	No	No	6
321	29	55.9	162	Male	18-29 yrs	More than 200k	21.3001	Normal	No ovwerweight	No Obesity	Normal	Normal	Highly active	1	0	0	0	1	0	1	0	0	1	0	0	Second	2	Medium (4-6)	1	Advance level	Yes	Frequent	No	No	No	4
322	52	47.7	158	Male	40-59 yrs	less than 50k	19.1075	Normal	No ovwerweight	No Obesity	Normal	Normal	Highly active	1	0	1	0	0	0	1	0	0	1	0	0	Second	4	Medium (4-6)	1	Primary	Yes	Frequent	No	No	No	4
323	42	58.1	161	Female	40-59 yrs	No income	22.4143	Normal	No ovwerweight	No Obesity	Normal	Obese	Highly active	1	0	1	0	1	0	1	0	0	1	0	0	Second	3	Medium (4-6)	1	Primary	No	Never	No	No	No	5
324	21	65.4	165	Female	18-29 yrs	No income	24.022	Normal	No ovwerweight	No Obesity	Normal	Normal	Highly active	1	0	1	0	0	0	1	0	0	1	0	0	Second	1	Medium (4-6)	1	Advance level	No	Never	No	No	No	4
325	19	41	151	Male	18-29 yrs	No income	17.9817	Underweight	No ovwerweight	No Obesity	Normal	Normal	Highly active	1	0	1	0	1	0	1	0	0	1	0	0	Second	1	Medium (4-6)	1	Primary	No	Never	No	No	No	5
326	47	70.2	175	Male	40-59 yrs	No income	22.9224	Normal	No ovwerweight	No Obesity	Normal	Obese	Highly active	1	0	1	0	1	0	1	0	0	1	0	0	Second	4	Medium (4-6)	1	Primary	No	Frequent	No	No	No	5
327	28	49	166	Male	18-29 yrs	No income	17.782	Underweight	No ovwerweight	No Obesity	Normal	Normal	Highly active	1	0	1	0	1	0	1	0	0	1	0	0	Second	2	Medium (4-6)	1	Advance level	No	Never	No	No	No	5
328	34	82.2	170	Male	30-39 yrs	50k to 200k	28.4429	Overweight	overweight	No Obesity	Normal	Normal	Moderately active	1	0	1	0	1	0	1	0	0	1	0	0	Second	3	Medium (4-6)	1	Primary	No	Frequent	No	No	No	5
329	34	51.5	158	Female	30-39 yrs	less than 50k	20.6297	Normal	No ovwerweight	No Obesity	Normal	Obese	Highly active	0	0	1	0	0	0	0	0	0	0	0	0	First	3	Low (less than 3)	0	No education	No	Never	No	No	No	1
330	20	46.8	157	Female	18-29 yrs	less than 50k	18.9866	Normal	No ovwerweight	No Obesity	Normal	Obese	Highly active	1	0	1	0	1	0	1	0	0	1	0	0	Second	1	Medium (4-6)	1	Primary	No	Never	No	No	No	5
331	40	54	167	Female	40-59 yrs	less than 50k	19.3625	Normal	No ovwerweight	No Obesity	Normal	Obese	Inactive	1	0	1	0	1	0	0	0	0	1	0	0	Second	3	Medium (4-6)	1	No education	No	Never	No	No	No	4
332	62	73.9	165	Male	+60 yrs	less than 50k	27.1442	Overweight	overweight	No Obesity	Normal	Obese	Highly active	1	0	1	0	1	0	0	0	0	0	1	0	Second	5	Medium (4-6)	1	Primary	No	Ocassional	No	No	No	4
333	36	51.3	160	Male	30-39 yrs	50k to 200k	20.0391	Normal	No ovwerweight	No Obesity	Normal	Normal	Highly active	1	1	0	0	1	0	0	0	0	0	0	0	First	3	Low (less than 3)	0	Advance level	No	Never	No	No	No	3
334	43	90.4	162	Female	40-59 yrs	More than 200k	34.446	Obesity	No ovwerweight	Obesity	Obesity	Normal	Moderately active	1	1	1	0	1	0	0	0	0	0	1	0	Second	4	Medium (4-6)	1	Advance level	No	Never	No	No	No	5
335	28	56.5	155	Female	18-29 yrs	No income	23.5172	Normal	No ovwerweight	No Obesity	Normal	Normal	Highly active	1	0	1	0	1	0	0	0	0	0	0	0	First	2	Low (less than 3)	0	Primary	No	Never	No	No	No	3
336	75	40.9	143	Male	+60 yrs	less than 50k	20.001	Normal	No ovwerweight	No Obesity	Normal	Obese	Highly active	1	0	0	1	0	1	1	0	0	1	1	1	Third	5	Higher (above 7)	1	Primary	Yes	Frequent	No	No	No	7
337	85	41.4	150	Female	+60 yrs	less than 50k	18.4	Underweight	No ovwerweight	No Obesity	Normal	Normal	Highly active	1	0	1	0	0	0	0	0	0	0	0	0	First	5	Low (less than 3)	0	Primary	Yes	Frequent	No	No	No	2
338	51	45.9	157	Male	40-59 yrs	More than 200k	18.6214	Normal	No ovwerweight	No Obesity	Normal	Normal	Inactive	1	0	1	0	0	0	1	1	1	1	0	1	Third	4	Higher (above 7)	1	No education	Yes	Frequent	No	No	No	7
339	68	50.7	150	Female	+60 yrs	less than 50k	22.5333	Normal	No ovwerweight	No Obesity	Normal	Obese	Highly active	1	0	1	0	0	0	0	0	0	1	0	0	First	5	Low (less than 3)	0	No education	Yes	Frequent	No	No	No	3
340	46	72.2	155	Female	40-59 yrs	less than 50k	30.052	Obesity	No ovwerweight	Obesity	Normal	Normal	Inactive	1	0	1	0	0	0	1	1	1	1	1	0	Third	4	Higher (above 7)	1	Primary	No	Never	No	No	No	7
341	44	60.5	175	Male	40-59 yrs	less than 50k	19.7551	Normal	No ovwerweight	No Obesity	Normal	Obese	Moderately active	1	1	1	0	0	0	0	1	0	1	0	0	Second	4	Medium (4-6)	1	No education	No	Never	No	No	No	5
342	30	96.4	182	Female	30-39 yrs	More than 200k	29.1028	Overweight	overweight	No Obesity	Obesity	Obese	Moderately active	1	1	1	0	1	0	1	0	0	1	0	0	Third	2	Medium (4-6)	1	College/Universities	No	Never	No	No	No	6
343	40	53	169	Male	40-59 yrs	less than 50k	18.5568	Normal	No ovwerweight	No Obesity	Normal	Normal	Highly active	1	0	1	0	1	0	0	0	0	1	0	0	Second	3	Medium (4-6)	1	Primary	Yes	Frequent	No	No	No	4
344	34	80.1	177	Male	30-39 yrs	50k to 200k	25.5674	Overweight	overweight	No Obesity	Normal	Obese	Inactive	1	0	1	0	1	0	1	1	1	1	0	0	Third	3	Higher (above 7)	1	Primary	Yes	Frequent	No	No	No	7
345	28	53.6	163	Male	18-29 yrs	50k to 200k	20.1739	Normal	No ovwerweight	No Obesity	Normal	Normal	Inactive	1	0	1	1	0	0	1	1	1	1	1	0	Third	2	Higher (above 7)	1	Primary	Yes	Frequent	No	No	No	8
346	59	98.4	191	Male	40-59 yrs	More than 200k	26.9729	Overweight	overweight	No Obesity	Obesity	Obese	Inactive	1	0	1	1	1	0	1	0	0	1	0	0	Third	5	Medium (4-6)	1	College/Universities	No	Never	No	No	No	6
347	41	75.2	155	Female	40-59 yrs	No income	31.3007	Obesity	No ovwerweight	Obesity	Obesity	Normal	Inactive	1	1	0	1	1	0	1	1	1	1	0	1	Third	3	Higher (above 7)	1	Primary	No	Never	No	No	No	9
348	19	66.8	167	Male	18-29 yrs	50k to 200k	23.9521	Normal	No ovwerweight	No Obesity	Normal	Normal	Moderately active	1	0	0	1	0	0	0	1	1	1	0	1	Third	1	Medium (4-6)	1	Primary	No	Frequent	No	No	No	6
349	52	75.4	160	Male	40-59 yrs	More than 200k	29.4531	Overweight	overweight	No Obesity	Normal	Normal	Inactive	1	0	1	1	1	0	1	0	0	1	0	0	Third	4	Medium (4-6)	1	Primary	Yes	Frequent	No	No	No	6
350	45	61.5	170	Male	40-59 yrs	No income	21.2803	Normal	No ovwerweight	No Obesity	Normal	Normal	Inactive	1	0	0	1	1	0	1	0	0	1	0	0	Second	4	Medium (4-6)	1	Advance level	No	Never	No	No	No	5
351	44	82.7	179	Male	40-59 yrs	50k to 200k	25.8107	Overweight	overweight	No Obesity	Normal	Obese	Inactive	1	1	1	0	1	0	1	0	0	1	0	0	Third	4	Medium (4-6)	1	College/Universities	No	Never	No	No	No	6
352	42	71.8	168	Male	40-59 yrs	More than 200k	25.4393	Overweight	overweight	No Obesity	Normal	Normal	Inactive	1	0	1	0	1	0	1	0	0	1	0	0	Second	3	Medium (4-6)	1	Primary	No	Never	No	No	No	5
353	33	70.5	165	Male	30-39 yrs	More than 200k	25.8953	Overweight	overweight	No Obesity	Normal	Normal	Highly active	1	1	1	0	1	0	1	1	1	0	0	1	Third	3	Higher (above 7)	1	Advance level	No	Frequent	No	No	No	8
354	25	51	160	Male	18-29 yrs	More than 200k	19.9219	Normal	No ovwerweight	No Obesity	Normal	Normal	Highly active	1	1	1	0	1	0	1	1	1	1	1	1	Third	2	Higher (above 7)	1	College/Universities	Yes	Frequent	No	Yes	Yes	10
355	32	60	173	Male	30-39 yrs	More than 200k	20.0474	Normal	No ovwerweight	No Obesity	Normal	Normal	Highly active	1	1	1	0	1	0	0	1	1	1	1	1	Third	3	Higher (above 7)	1	Advance level	Yes	Frequent	No	Yes	Yes	9
356	43	68	162	Male	40-59 yrs	No income	25.9107	Overweight	overweight	No Obesity	Normal	Normal	Highly active	1	1	1	0	0	0	0	0	0	1	0	1	Second	4	Medium (4-6)	1	Primary	Yes	Frequent	No	No	No	5
357	37	68.2	173	Male	30-39 yrs	less than 50k	22.7873	Normal	No ovwerweight	No Obesity	Normal	Normal	Inactive	1	1	1	0	1	0	0	0	0	1	1	1	Third	3	Higher (above 7)	1	Primary	No	Frequent	No	No	No	7
358	27	83.6	174	Male	18-29 yrs	More than 200k	27.6126	Overweight	overweight	No Obesity	Normal	Normal	Moderately active	1	1	0	0	1	1	1	0	0	1	1	1	Third	2	Higher (above 7)	1	College/Universities	No	Never	No	No	No	8
359	29	87.6	156	Female	18-29 yrs	More than 200k	35.9961	Obesity	No ovwerweight	Obesity	Obesity	Normal	Inactive	1	1	1	1	1	0	1	1	1	1	1	1	Third	2	Higher (above 7)	1	Advance level	No	Never	No	No	No	11
360	24	86.7	161	Female	18-29 yrs	less than 50k	33.4478	Obesity	No ovwerweight	Obesity	Obesity	Normal	Inactive	1	0	1	0	1	0	1	0	1	0	0	1	Third	2	Medium (4-6)	1	Advance level	No	Never	No	No	No	6
361	44	80.3	173	Male	40-59 yrs	50k to 200k	26.8302	Overweight	overweight	No Obesity	Normal	Obese	Highly active	1	0	0	0	1	0	0	0	0	0	0	1	First	4	Low (less than 3)	0	Primary	No	Frequent	No	No	No	3
362	31	94	155	Female	30-39 yrs	less than 50k	39.1259	Obesity	No ovwerweight	Obesity	Obesity	Normal	Moderately active	1	1	1	0	0	0	0	1	1	1	0	1	Third	3	Higher (above 7)	1	Primary	No	Frequent	No	No	No	7
363	59	74.2	170	Male	40-59 yrs	No income	25.6747	Overweight	overweight	No Obesity	Normal	Obese	Inactive	1	1	1	0	1	0	0	0	0	0	0	0	Second	5	Medium (4-6)	1	College/Universities	No	Never	No	No	No	4
364	41	75.7	177	Male	40-59 yrs	less than 50k	24.1629	Normal	No ovwerweight	No Obesity	Normal	Normal	Highly active	1	1	1	0	1	0	0	0	0	1	1	0	Third	3	Medium (4-6)	1	Advance level	No	Never	No	No	No	6
365	30	60.6	174	Male	30-39 yrs	less than 50k	20.0159	Normal	No ovwerweight	No Obesity	Normal	Normal	Inactive	1	0	1	0	1	0	0	1	1	1	0	0	Third	2	Medium (4-6)	1	Primary	Yes	Ocassional	No	No	No	6
366	37	79.8	177	Male	30-39 yrs	less than 50k	25.4716	Overweight	overweight	No Obesity	Normal	Normal	Inactive	1	0	1	0	1	0	0	1	0	1	0	1	Third	3	Medium (4-6)	1	Primary	No	Frequent	No	No	No	6
367	26	99.4	160	Female	18-29 yrs	No income	38.8281	Obesity	No ovwerweight	Obesity	Obesity	Normal	Moderately active	1	0	1	0	1	0	1	1	1	1	1	1	Third	2	Higher (above 7)	1	Advance level	No	Frequent	No	No	No	9
368	25	84.9	159	Female	18-29 yrs	50k to 200k	33.5825	Obesity	No ovwerweight	Obesity	Obesity	Normal	Inactive	1	0	1	0	1	0	0	1	1	1	1	0	Third	2	Higher (above 7)	1	Primary	No	Frequent	No	No	No	7
369	42	94.9	165	Female	40-59 yrs	More than 200k	34.8577	Obesity	No ovwerweight	Obesity	Obesity	Normal	Highly active	1	0	0	0	0	0	0	0	1	0	1	0	First	3	Low (less than 3)	0	Advance level	No	Never	No	No	No	3
370	70	68	162.2	Female	+60 yrs	No income	25.8468	Overweight	overweight	No Obesity	Obesity	Normal	Moderately active	1	0	0	0	0	0	0	0	1	1	0	0	First	5	Low (less than 3)	0	No education	No	Frequent	No	No	No	3
371	54	66	160	Female	40-59 yrs	less than 50k	25.7812	Overweight	overweight	No Obesity	Obesity	Obese	Inactive	1	0	0	0	0	0	0	0	0	1	0	0	First	4	Low (less than 3)	0	Primary	No	Never	No	No	Yes	2
372	60	58	146	Female	+60 yrs	No income	27.2096	Overweight	overweight	No Obesity	Obesity	Obese	Moderately active	1	0	0	0	0	0	0	0	0	1	0	0	First	5	Low (less than 3)	0	No education	No	Never	Yes	No	Yes	2
373	39	53.1	162	Female	30-39 yrs	50k to 200k	20.2332	Normal	No ovwerweight	No Obesity	Normal	Normal	Highly active	1	0	0	1	0	0	0	0	1	1	0	1	Second	3	Medium (4-6)	1	Primary	No	Frequent	No	No	No	5
374	70	49	168	Female	+60 yrs	50k to 200k	17.3611	Underweight	No ovwerweight	No Obesity	Obesity	Obese	Highly active	1	0	0	0	0	0	0	0	1	1	0	0	First	5	Low (less than 3)	0	Primary	Yes	Frequent	No	No	No	3
375	68	86	120	Female	+60 yrs	No income	59.7222	Obesity	No ovwerweight	Obesity	Obesity	Obese	Inactive	0	1	1	0	1	0	0	0	0	0	0	0	First	5	Low (less than 3)	0	No education	No	Frequent	No	No	No	3
376	70	67	141	Female	+60 yrs	More than 200k	33.7005	Obesity	No ovwerweight	Obesity	Obesity	Obese	Inactive	1	0	1	0	1	0	0	0	0	0	0	0	First	5	Low (less than 3)	0	No education	No	Never	No	No	No	3
377	67	94.9	168	Female	+60 yrs	More than 200k	33.6239	Obesity	No ovwerweight	Obesity	Obesity	Obese	Moderately active	1	0	0	0	0	0	0	0	0	0	0	0	First	5	Low (less than 3)	0	Primary	No	Never	No	No	No	1
378	61	43.1	158	Female	+60 yrs	More than 200k	17.2649	Underweight	No ovwerweight	No Obesity	Obesity	Obese	Highly active	1	0	0	0	0	0	0	0	1	0	0	0	First	5	Low (less than 3)	0	Primary	No	Frequent	No	No	No	2
379	60	71.9	171	Female	+60 yrs	More than 200k	24.5888	Normal	No ovwerweight	No Obesity	Obesity	Obese	Inactive	1	1	0	0	1	0	0	0	0	1	0	0	Second	5	Medium (4-6)	1	No education	No	Never	No	No	No	4
380	63	68	152	Male	+60 yrs	less than 50k	29.4321	Overweight	overweight	No Obesity	Obesity	Obese	Inactive	1	0	0	0	1	0	0	0	1	1	0	0	Second	5	Medium (4-6)	1	Primary	No	Never	No	No	No	4
381	62	64	148	Female	+60 yrs	More than 200k	29.2184	Overweight	overweight	No Obesity	Obesity	Obese	Highly active	1	0	0	0	1	0	0	0	0	1	0	0	First	5	Low (less than 3)	0	Primary	No	Never	No	No	No	3
382	60	69	170	Male	+60 yrs	50k to 200k	23.8754	Normal	No ovwerweight	No Obesity	Normal	Obese	Moderately active	1	0	0	0	1	0	0	0	0	0	0	0	First	5	Low (less than 3)	0	Primary	No	Never	No	No	No	2
383	60	70	168	Female	+60 yrs	less than 50k	24.8016	Normal	No ovwerweight	No Obesity	Normal	Obese	Inactive	1	1	0	0	0	0	0	0	0	0	0	0	First	5	Low (less than 3)	0	Primary	No	Frequent	No	No	No	2
384	53	68	172	Male	40-59 yrs	50k to 200k	22.9854	Normal	No ovwerweight	No Obesity	Normal	Obese	Highly active	1	1	0	0	0	0	0	0	1	0	0	0	First	4	Low (less than 3)	0	Primary	No	Never	No	No	No	3
385	25	81	158	Female	18-29 yrs	50k to 200k	32.4467	Obesity	No ovwerweight	Obesity	Normal	Normal	Inactive	1	0	0	0	0	1	0	0	1	1	0	0	Second	2	Medium (4-6)	1	Primary	No	Frequent	No	No	No	4
386	30	72.6	159	Female	30-39 yrs	50k to 200k	28.7172	Overweight	overweight	No Obesity	Normal	Obese	Highly active	1	1	0	0	0	0	0	0	0	1	0	1	Second	2	Medium (4-6)	1	Advance level	No	Frequent	No	No	No	4
387	36	54	169	Female	30-39 yrs	50k to 200k	18.9069	Normal	No ovwerweight	No Obesity	Normal	Normal	Highly active	1	0	0	1	0	0	0	0	0	1	0	0	First	3	Low (less than 3)	0	Primary	No	Never	Yes	No	No	3
388	50	65	158	Female	40-59 yrs	less than 50k	26.0375	Overweight	overweight	No Obesity	Normal	Obese	Inactive	1	1	0	0	0	0	0	0	0	1	0	1	Second	4	Medium (4-6)	1	Primary	No	Never	No	No	No	4
389	80	41	152	Female	+60 yrs	less than 50k	17.7458	Underweight	No ovwerweight	No Obesity	Normal	Obese	Moderately active	1	0	0	0	0	0	0	0	1	1	0	1	Second	5	Medium (4-6)	1	Primary	Yes	Never	No	No	No	4
390	20	42.7	155	Female	18-29 yrs	less than 50k	17.7732	Underweight	No ovwerweight	No Obesity	Normal	Obese	Highly active	1	0	0	0	0	0	0	0	1	1	0	0	First	1	Low (less than 3)	0	Primary	Yes	Never	No	No	No	3
391	23	49	169	Female	18-29 yrs	less than 50k	17.1563	Underweight	No ovwerweight	No Obesity	Normal	Normal	Highly active	1	0	1	0	1	0	0	0	0	1	0	0	Second	1	Medium (4-6)	1	Secondary	No	Never	No	No	No	4
392	37	58.1	163	Female	30-39 yrs	less than 50k	21.8676	Normal	No ovwerweight	No Obesity	Normal	Obese	Highly active	1	0	0	0	0	0	0	0	1	0	0	0	First	3	Low (less than 3)	0	Primary	No	Never	No	No	No	2
393	76	36	156	Female	+60 yrs	less than 50k	14.7929	Underweight	No ovwerweight	No Obesity	Normal	Normal	Moderately active	1	0	0	0	0	0	0	0	1	0	0	0	First	5	Low (less than 3)	0	No education	No	Never	No	No	No	2
394	20	54	160	Female	18-29 yrs	less than 50k	21.0937	Normal	No ovwerweight	No Obesity	Normal	Normal	Highly active	1	0	0	0	0	0	0	0	1	1	0	0	First	1	Low (less than 3)	0	No education	No	Never	No	No	No	3
395	38	49	160	Female	30-39 yrs	less than 50k	19.1406	Normal	No ovwerweight	No Obesity	Normal	Obese	Highly active	1	0	1	0	0	0	0	0	0	1	0	0	First	3	Low (less than 3)	0	No education	No	Never	No	No	No	3
396	50	54	157	Female	40-59 yrs	More than 200k	21.9076	Normal	No ovwerweight	No Obesity	Normal	Normal	Moderately active	1	0	0	0	0	0	0	0	1	1	0	1	Second	4	Medium (4-6)	1	No education	No	Never	No	No	No	4
397	45	54.4	163	Male	40-59 yrs	less than 50k	20.475	Normal	No ovwerweight	No Obesity	Normal	Normal	Highly active	1	0	0	0	0	0	0	0	0	1	0	1	First	4	Low (less than 3)	0	Primary	Yes	Ocassional	Yes	No	No	3
398	45	62.3	175	Male	40-59 yrs	50k to 200k	20.3429	Normal	No ovwerweight	No Obesity	Normal	Obese	Highly active	1	0	0	0	0	0	0	0	0	1	0	0	First	4	Low (less than 3)	0	Primary	Yes	Frequent	No	No	No	2
399	47	58.8	158	Female	40-59 yrs	More than 200k	23.5539	Normal	No ovwerweight	No Obesity	Normal	Obese	Moderately active	1	1	0	0	0	0	0	0	1	1	0	1	Second	4	Medium (4-6)	1	No education	No	Never	No	No	No	5
400	65	53.3	155	Female	+60 yrs	less than 50k	22.1852	Normal	No ovwerweight	No Obesity	Normal	Obese	Inactive	0	0	0	0	1	0	0	0	0	0	0	0	First	5	Low (less than 3)	0	No education	No	Never	No	No	No	1
401	50	63.6	160	Female	40-59 yrs	No income	24.8437	Normal	No ovwerweight	No Obesity	Obesity	Obese	Inactive	1	0	0	0	1	0	0	0	1	0	0	0	First	4	Low (less than 3)	0	No education	No	Never	No	No	No	3
402	92	87	173	Male	+60 yrs	More than 200k	29.0688	Overweight	overweight	No Obesity	Obesity	Obese	Inactive	0	0	0	0	1	0	0	0	0	0	0	0	First	5	Low (less than 3)	0	No education	No	Never	No	No	No	1
403	23	51.7	162	Female	18-29 yrs	No income	19.6997	Normal	No ovwerweight	No Obesity	Obesity	Obese	Inactive	1	0	0	0	1	0	0	0	1	0	0	0	First	1	Low (less than 3)	0	Primary	No	Never	No	No	No	3
404	25	55.1	160	Female	18-29 yrs	No income	21.5234	Normal	No ovwerweight	No Obesity	Normal	Normal	Inactive	1	0	0	0	0	0	0	0	1	0	0	1	First	2	Low (less than 3)	0	No education	No	Never	No	No	No	3
405	25	45.2	159	Female	18-29 yrs	No income	17.879	Underweight	No ovwerweight	No Obesity	Normal	Obese	Inactive	1	0	0	0	0	0	0	0	1	0	0	0	First	2	Low (less than 3)	0	No education	No	Never	No	No	No	2
406	60	45.5	163	Female	+60 yrs	No income	17.1252	Underweight	No ovwerweight	No Obesity	Normal	Obese	Moderately active	1	0	0	0	0	0	0	0	0	1	0	0	First	5	Low (less than 3)	0	No education	Yes	Never	No	No	No	2
407	23	54.4	175	Female	18-29 yrs	No income	17.7633	Underweight	No ovwerweight	No Obesity	Normal	Normal	Inactive	1	0	0	0	0	0	0	0	1	0	0	1	First	1	Low (less than 3)	0	Primary	No	Never	No	No	No	3
408	24	71.2	171	Male	18-29 yrs	More than 200k	24.3494	Normal	No ovwerweight	No Obesity	Normal	Normal	Inactive	0	0	0	0	0	0	1	0	1	0	0	0	First	2	Low (less than 3)	0	Primary	No	Never	No	No	No	2
409	19	62.2	160	Female	18-29 yrs	No income	24.2969	Normal	No ovwerweight	No Obesity	Normal	Obese	Inactive	1	0	0	0	0	0	0	0	0	0	0	0	First	1	Low (less than 3)	0	Primary	No	Never	No	No	No	1
410	19	47.5	162	Female	18-29 yrs	No income	18.0994	Underweight	No ovwerweight	No Obesity	Normal	Obese	Inactive	1	1	0	0	0	0	0	0	1	1	0	0	Second	1	Medium (4-6)	1	Primary	No	Never	No	No	No	4
411	29	60.2	167	Male	18-29 yrs	50k to 200k	21.5856	Normal	No ovwerweight	No Obesity	Normal	Normal	Highly active	1	0	0	0	0	0	0	0	1	0	1	0	First	2	Low (less than 3)	0	Primary	Yes	Ocassional	No	No	No	3
412	60	63.5	158	Female	+60 yrs	less than 50k	25.4366	Overweight	overweight	No Obesity	Obesity	Obese	Inactive	1	1	0	0	0	0	0	0	1	0	0	0	First	5	Low (less than 3)	0	No education	No	Never	No	No	No	3
413	22	91.9	160	Female	18-29 yrs	less than 50k	35.8984	Obesity	No ovwerweight	Obesity	Obesity	Obese	Inactive	1	0	0	0	0	0	0	0	1	0	0	0	First	1	Low (less than 3)	0	Primary	No	Never	No	No	No	2
414	64	79	155	Female	+60 yrs	less than 50k	32.8824	Obesity	No ovwerweight	Obesity	Obesity	Obese	Highly active	1	0	0	0	1	0	0	0	0	0	0	0	First	5	Low (less than 3)	0	No education	No	Ocassional	No	No	Yes	2
415	67	60.6	150	Female	+60 yrs	less than 50k	26.9333	Overweight	overweight	No Obesity	Normal	Normal	Highly active	1	0	0	1	0	0	0	0	0	1	0	1	Second	5	Medium (4-6)	1	Primary	No	Frequent	No	No	No	4
416	19	50.8	155	Female	18-29 yrs	less than 50k	21.1446	Normal	No ovwerweight	No Obesity	Normal	Normal	Moderately active	1	0	0	0	0	0	0	0	1	0	0	0	First	1	Low (less than 3)	0	Primary	No	Never	No	No	No	2
417	37	53	160	Male	30-39 yrs	50k to 200k	20.7031	Normal	No ovwerweight	No Obesity	Normal	Normal	Highly active	1	0	0	0	0	0	0	0	1	0	0	0	First	3	Low (less than 3)	0	Secondary	No	Frequent	No	No	No	2
418	30	58.1	160	Female	30-39 yrs	less than 50k	22.6953	Normal	No ovwerweight	No Obesity	Normal	Normal	Moderately active	1	0	0	1	0	0	0	0	0	1	0	0	First	2	Low (less than 3)	0	Advance level	No	Never	No	No	No	3
419	27	70	162	Female	18-29 yrs	More than 200k	26.6728	Overweight	overweight	No Obesity	Obesity	Obese	Highly active	1	0	0	0	0	0	0	0	0	0	0	1	First	2	Low (less than 3)	0	No education	No	Never	No	Yes	No	2
420	25	77	155	Female	18-29 yrs	less than 50k	32.0499	Obesity	No ovwerweight	Obesity	Obesity	Obese	Moderately active	1	0	0	1	0	0	0	0	1	1	0	0	Second	2	Medium (4-6)	1	Primary	No	Never	No	No	No	4
421	23	74.8	162	Female	18-29 yrs	More than 200k	28.5018	Overweight	overweight	No Obesity	Obesity	Normal	Highly active	1	1	0	0	0	0	0	0	0	1	0	1	Second	1	Medium (4-6)	1	College/Universities	No	Never	No	No	No	4
422	34	60.6	149	Female	30-39 yrs	less than 50k	27.2961	Overweight	overweight	No Obesity	Obesity	Normal	Highly active	1	0	0	0	0	0	0	0	1	1	0	0	First	3	Low (less than 3)	0	Primary	No	Never	No	No	No	3
423	21	53.9	162	Female	18-29 yrs	less than 50k	20.538	Normal	No ovwerweight	No Obesity	Normal	Normal	Moderately active	1	0	0	0	0	0	0	0	1	0	0	0	First	1	Low (less than 3)	0	Advance level	No	Never	No	No	No	2
424	48	56	165	Male	40-59 yrs	50k to 200k	20.5693	Normal	No ovwerweight	No Obesity	Normal	Normal	Highly active	1	0	0	0	0	0	0	0	1	0	0	0	First	4	Low (less than 3)	0	Primary	No	Frequent	No	No	No	2
425	54	62.4	171	Male	40-59 yrs	less than 50k	21.3399	Normal	No ovwerweight	No Obesity	Normal	Normal	Highly active	1	0	1	0	0	0	0	0	1	0	0	0	First	4	Low (less than 3)	0	Primary	Yes	Frequent	No	No	No	3
426	30	56.5	155	Female	30-39 yrs	No income	23.5172	Normal	No ovwerweight	No Obesity	Normal	Normal	Highly active	1	0	0	1	0	0	0	0	1	1	0	0	Second	2	Medium (4-6)	1	Primary	No	Frequent	No	No	No	4
427	52	71.8	180	Male	40-59 yrs	More than 200k	22.1605	Normal	No ovwerweight	No Obesity	Normal	Obese	Highly active	1	0	0	0	0	0	0	0	1	0	0	0	First	4	Low (less than 3)	0	No education	No	Frequent	No	No	No	2
428	39	71.1	150	Female	30-39 yrs	No income	31.6	Obesity	No ovwerweight	Obesity	Obesity	Obese	Highly active	1	0	0	0	0	0	0	0	1	1	0	0	First	3	Low (less than 3)	0	Secondary	No	Frequent	No	No	No	3
429	70	38.2	151	Female	+60 yrs	No income	16.7537	Underweight	No ovwerweight	No Obesity	Normal	Normal	Inactive	1	0	0	0	0	0	0	0	1	1	0	0	First	5	Low (less than 3)	0	No education	No	Frequent	No	No	No	3
430	32	92.2	163	Female	30-39 yrs	No income	34.7021	Obesity	No ovwerweight	Obesity	Obesity	Normal	Inactive	1	0	0	0	0	0	0	0	0	1	0	0	First	3	Low (less than 3)	0	Primary	No	Never	No	No	No	2
431	49	79.6	161	Female	40-59 yrs	No income	30.7087	Obesity	No ovwerweight	Obesity	Obesity	Obese	Inactive	1	0	0	0	0	0	0	0	1	1	0	1	Second	4	Medium (4-6)	1	Primary	No	Frequent	No	No	Yes	4
432	49	105.3	162	Female	40-59 yrs	No income	40.1235	Obesity	No ovwerweight	Obesity	Obesity	Normal	Inactive	1	0	0	0	0	0	0	0	1	0	0	0	First	4	Low (less than 3)	0	Primary	No	Never	No	No	No	2
433	60	100.1	150	Female	+60 yrs	No income	44.4889	Obesity	No ovwerweight	Obesity	Obesity	Normal	Highly active	1	0	0	0	1	0	0	0	1	1	0	1	Second	5	Medium (4-6)	1	Primary	No	Frequent	No	No	No	5
434	19	68.1	165	Female	18-29 yrs	More than 200k	25.0138	Overweight	overweight	No Obesity	Normal	Normal	Inactive	1	0	0	1	0	0	0	0	0	1	0	0	First	1	Low (less than 3)	0	Primary	No	Never	No	No	No	3
435	30	68.4	168	Male	30-39 yrs	No income	24.2347	Normal	No ovwerweight	No Obesity	Normal	Normal	Inactive	1	0	0	0	0	0	0	0	1	1	0	1	Second	2	Medium (4-6)	1	Primary	No	Never	No	No	No	4
436	67	65.6	158	Female	+60 yrs	No income	26.2778	Overweight	overweight	No Obesity	Obesity	Obese	Inactive	1	0	0	0	0	0	0	0	1	1	0	0	First	5	Low (less than 3)	0	Primary	No	Never	No	No	No	3
437	19	55.6	170	Male	18-29 yrs	More than 200k	19.2388	Normal	No ovwerweight	No Obesity	Normal	Normal	Highly active	1	0	0	1	0	0	0	0	1	1	0	0	Second	1	Medium (4-6)	1	Secondary	No	Never	No	No	No	4
438	43	102.4	168	Female	40-59 yrs	No income	36.2812	Obesity	No ovwerweight	Obesity	Obesity	Obese	Inactive	1	0	0	1	0	0	0	0	0	1	0	0	First	4	Low (less than 3)	0	Primary	No	Never	No	No	No	3
439	27	57	158	Female	18-29 yrs	less than 50k	22.8329	Normal	No ovwerweight	No Obesity	Normal	Normal	Inactive	1	0	1	0	1	0	0	0	0	0	0	0	First	2	Low (less than 3)	0	Primary	No	Never	No	No	No	3
440	30	55	169	Male	30-39 yrs	More than 200k	19.257	Normal	No ovwerweight	No Obesity	Normal	Normal	Highly active	1	0	0	0	0	0	0	0	0	1	0	0	First	2	Low (less than 3)	0	Primary	Yes	Frequent	No	No	No	2
441	60	63.2	163	Female	+60 yrs	No income	23.7871	Normal	No ovwerweight	No Obesity	Obesity	Obese	Highly active	1	0	0	0	1	0	0	0	0	0	0	0	First	5	Low (less than 3)	0	No education	No	Never	No	No	No	2
442	56	78.8	158	Female	40-59 yrs	No income	31.5655	Obesity	No ovwerweight	Obesity	Obesity	Obese	Inactive	1	0	1	0	1	0	0	0	1	1	0	0	Second	4	Medium (4-6)	1	Primary	No	Never	No	No	No	5
443	58	66	165	Male	40-59 yrs	More than 200k	24.2424	Normal	No ovwerweight	No Obesity	Normal	Normal	Highly active	1	0	0	0	1	0	0	0	1	0	0	0	First	5	Low (less than 3)	0	Primary	No	Never	No	No	No	3
444	25	67.9	179	Male	18-29 yrs	More than 200k	21.1916	Normal	No ovwerweight	No Obesity	Normal	Obese	Inactive	1	0	0	0	1	0	0	0	1	0	0	0	First	2	Low (less than 3)	0	Primary	No	Never	No	No	No	3
445	63	67.5	164	Female	+60 yrs	No income	25.0967	Overweight	overweight	No Obesity	Obesity	Normal	Inactive	1	0	0	0	0	0	0	0	1	0	0	0	First	5	Low (less than 3)	0	No education	No	Never	No	No	No	2
446	38	63.1	152	Female	30-39 yrs	less than 50k	27.3113	Overweight	overweight	No Obesity	Obesity	Obese	Highly active	1	0	0	0	0	0	0	0	1	1	0	0	First	3	Low (less than 3)	0	Primary	No	Never	No	No	No	3
447	44	87.4	159	Female	40-59 yrs	No income	34.5714	Obesity	No ovwerweight	Obesity	Obesity	Normal	Highly active	1	0	0	0	1	0	0	0	1	1	0	1	Second	4	Medium (4-6)	1	No education	No	Frequent	No	No	No	5
448	58	75.6	170	Male	40-59 yrs	No income	26.1592	Overweight	overweight	No Obesity	Normal	Obese	Inactive	0	0	0	0	1	0	0	0	0	0	0	0	First	5	Low (less than 3)	0	No education	No	Never	No	No	No	1
449	22	70.5	180	Male	18-29 yrs	No income	21.7593	Normal	No ovwerweight	No Obesity	Normal	Normal	Inactive	1	0	0	0	1	0	0	0	1	1	0	0	Second	1	Medium (4-6)	1	No education	No	Never	No	No	No	4
450	70	90	158	Female	+60 yrs	More than 200k	36.0519	Obesity	No ovwerweight	Obesity	Obesity	Obese	Inactive	0	1	0	0	1	0	0	0	0	0	0	0	First	5	Low (less than 3)	0	No education	No	Never	No	No	No	2
451	54	54.6	170	Male	40-59 yrs	No income	18.8927	Normal	No ovwerweight	No Obesity	Normal	Obese	Inactive	0	0	0	0	1	0	0	0	1	0	0	1	First	4	Low (less than 3)	0	No education	Yes	Frequent	No	No	No	3
452	40	56.8	157	Male	40-59 yrs	No income	23.0435	Normal	No ovwerweight	No Obesity	Normal	Normal	Highly active	0	1	1	0	0	0	0	0	1	0	0	0	First	3	Low (less than 3)	0	No education	No	Never	No	No	No	3
453	36	61.1	155	Female	30-39 yrs	More than 200k	25.4318	Overweight	overweight	No Obesity	Normal	Normal	Inactive	1	0	0	1	0	0	0	0	1	1	0	0	Second	3	Medium (4-6)	1	Secondary	No	Never	No	No	No	4
454	20	67.7	172	Male	18-29 yrs	50k to 200k	22.884	Normal	No ovwerweight	No Obesity	Normal	Normal	Highly active	1	0	0	0	0	0	0	0	1	0	0	1	First	1	Low (less than 3)	0	Secondary	No	Never	No	No	No	3
455	60	99.7	175	Male	+60 yrs	No income	32.5551	Obesity	No ovwerweight	Obesity	Normal	Normal	Moderately active	1	0	0	0	1	0	0	0	1	0	0	1	Second	5	Medium (4-6)	1	No education	Yes	Never	No	No	No	4
456	19	60.8	165	Male	18-29 yrs	More than 200k	22.3324	Normal	No ovwerweight	No Obesity	Normal	Normal	Highly active	1	0	0	0	1	0	0	0	1	0	0	0	First	1	Low (less than 3)	0	Primary	No	Never	No	No	No	3
457	49	96	162	Female	40-59 yrs	No income	36.5798	Obesity	No ovwerweight	Obesity	Obesity	Obese	Inactive	1	0	0	0	1	0	0	0	1	1	0	0	Second	4	Medium (4-6)	1	Primary	No	Frequent	No	No	No	4
458	50	67.4	163	Male	40-59 yrs	No income	25.3679	Overweight	overweight	No Obesity	Normal	Obese	Moderately active	1	0	1	0	1	0	0	0	0	0	0	0	First	4	Low (less than 3)	0	No education	No	Frequent	No	No	No	3
459	28	76.1	172	Male	18-29 yrs	No income	25.7234	Overweight	overweight	No Obesity	Normal	Normal	Inactive	1	0	1	0	0	0	0	0	1	0	0	0	First	2	Low (less than 3)	0	Primary	No	Never	No	No	No	3
460	25	60.5	171	Male	18-29 yrs	50k to 200k	20.6901	Normal	No ovwerweight	No Obesity	Normal	Normal	Inactive	1	0	0	0	1	0	0	0	1	0	0	0	First	2	Low (less than 3)	0	Primary	No	Never	No	No	No	3
461	54	72.3	176	Male	40-59 yrs	More than 200k	23.3407	Normal	No ovwerweight	No Obesity	Normal	Normal	Highly active	1	0	0	0	0	0	0	0	0	1	0	0	First	4	Low (less than 3)	0	Primary	No	Frequent	No	No	No	2
462	50	81	160	Female	40-59 yrs	More than 200k	31.6406	Obesity	No ovwerweight	Obesity	Obesity	Obese	Highly active	1	0	0	0	0	0	0	0	0	1	1	0	First	4	Low (less than 3)	0	College/Universities	No	Frequent	No	No	No	3
463	24	57.3	156	Male	18-29 yrs	More than 200k	23.5454	Normal	No ovwerweight	No Obesity	Normal	Normal	Highly active	1	0	0	0	1	0	0	0	1	0	0	0	First	2	Low (less than 3)	0	No education	No	Never	Yes	No	No	3
464	24	57.8	155	Female	18-29 yrs	No income	24.0583	Normal	No ovwerweight	No Obesity	Normal	Normal	Highly active	1	0	0	0	0	0	0	0	0	1	0	0	First	2	Low (less than 3)	0	Primary	No	Never	Yes	No	No	2
465	45	92.3	180	Male	40-59 yrs	More than 200k	28.4877	Overweight	overweight	No Obesity	Obesity	Obese	Moderately active	1	0	0	0	0	0	0	0	1	0	0	0	First	4	Low (less than 3)	0	Primary	No	Never	Yes	No	No	2
466	88	77.7	170	Male	+60 yrs	More than 200k	26.8858	Overweight	overweight	No Obesity	Normal	Obese	Moderately active	1	0	0	0	0	0	0	0	1	0	0	1	First	5	Low (less than 3)	0	No education	Yes	Ocassional	No	No	No	3
467	52	77	160	Female	40-59 yrs	More than 200k	30.0781	Obesity	No ovwerweight	Obesity	Obesity	Normal	Highly active	1	0	0	0	0	0	0	0	1	0	0	1	First	4	Low (less than 3)	0	Advance level	No	Never	No	No	No	3
468	74	49.8	165	Male	+60 yrs	less than 50k	18.292	Underweight	No ovwerweight	No Obesity	Normal	Normal	Inactive	1	0	0	0	1	0	0	0	1	1	0	0	Second	5	Medium (4-6)	1	No education	Yes	Never	No	No	No	4
469	29	74.2	175	Male	18-29 yrs	less than 50k	24.2286	Normal	No ovwerweight	No Obesity	Normal	Normal	Inactive	0	0	0	0	0	0	0	0	1	0	1	1	First	2	Low (less than 3)	0	Primary	No	Never	No	No	No	3
470	23	66.1	165	Female	18-29 yrs	50k to 200k	24.2792	Normal	No ovwerweight	No Obesity	Normal	Normal	Moderately active	1	0	0	0	0	0	0	0	1	0	0	0	First	1	Low (less than 3)	0	Primary	No	Never	No	No	No	2
471	57	70.7	170	Male	40-59 yrs	50k to 200k	24.4637	Normal	No ovwerweight	No Obesity	Normal	Obese	Moderately active	1	0	1	1	0	0	0	0	1	1	0	0	Second	4	Medium (4-6)	1	Primary	No	Never	No	No	No	5
472	20	60.2	160	Female	18-29 yrs	No income	23.5156	Normal	No ovwerweight	No Obesity	Normal	Obese	Highly active	1	0	0	0	0	0	0	0	1	1	0	0	First	1	Low (less than 3)	0	Advance level	No	Never	No	No	No	3
473	21	71.7	153	Female	18-29 yrs	less than 50k	30.6292	Obesity	No ovwerweight	Obesity	Obesity	Obese	Inactive	1	0	0	0	1	0	0	0	0	0	0	0	First	1	Low (less than 3)	0	Primary	No	Never	No	No	No	2
474	23	80	180	Male	18-29 yrs	More than 200k	24.6914	Normal	No ovwerweight	No Obesity	Normal	Normal	Highly active	1	0	0	0	1	0	0	0	1	0	0	0	First	1	Low (less than 3)	0	Primary	No	Never	No	No	No	3
475	43	93.7	165	Female	40-59 yrs	More than 200k	34.4169	Obesity	No ovwerweight	Obesity	Obesity	Obese	Highly active	1	0	0	0	0	0	0	0	0	0	0	0	First	4	Low (less than 3)	0	College/Universities	No	Never	No	No	No	1
476	65	84	155	Female	+60 yrs	less than 50k	34.9636	Obesity	No ovwerweight	Obesity	Obesity	Normal	Moderately active	1	0	0	0	0	0	0	0	1	1	0	1	Second	5	Medium (4-6)	1	No education	No	Never	No	No	No	4
477	57	81	180	Male	40-59 yrs	less than 50k	25	Overweight	overweight	No Obesity	Normal	Normal	Moderately active	1	0	0	0	1	0	0	0	0	1	0	1	Second	4	Medium (4-6)	1	Primary	No	Never	No	No	No	4
478	21	64.2	170	Male	18-29 yrs	More than 200k	22.2145	Normal	No ovwerweight	No Obesity	Normal	Normal	Highly active	1	0	0	0	1	0	0	0	1	0	0	0	First	1	Low (less than 3)	0	Primary	No	Never	No	No	No	3
479	19	63.2	169	Male	18-29 yrs	less than 50k	22.1281	Normal	No ovwerweight	No Obesity	Normal	Normal	Moderately active	1	1	0	0	0	0	0	0	1	0	0	0	First	1	Low (less than 3)	0	No education	No	Never	No	No	No	3
480	60	87.9	154	Female	+60 yrs	less than 50k	37.0636	Obesity	No ovwerweight	Obesity	Obesity	Obese	Highly active	0	0	0	0	1	0	0	0	1	0	0	0	First	5	Low (less than 3)	0	Primary	No	Never	No	No	No	2
481	22	55.2	160	Male	18-29 yrs	50k to 200k	21.5625	Normal	No ovwerweight	No Obesity	Normal	Normal	Highly active	1	0	0	0	1	0	0	0	1	0	0	1	Second	1	Medium (4-6)	1	No education	No	Never	No	No	No	4
482	30	67.8	167	Male	30-39 yrs	50k to 200k	24.3107	Normal	No ovwerweight	No Obesity	Normal	Normal	Highly active	1	0	0	0	0	0	0	0	1	1	0	0	First	2	Low (less than 3)	0	No education	No	Never	No	No	No	3
483	77	59.9	156	Male	+60 yrs	less than 50k	24.6137	Normal	No ovwerweight	No Obesity	Normal	Obese	Highly active	0	0	0	0	1	0	0	0	1	0	0	0	First	5	Low (less than 3)	0	No education	Yes	Frequent	No	No	No	2
484	40	93	160	Female	40-59 yrs	50k to 200k	36.3281	Obesity	No ovwerweight	Obesity	Obesity	Normal	Inactive	1	0	0	0	0	0	0	0	1	1	0	0	First	3	Low (less than 3)	0	Advance level	No	Never	No	No	No	3
485	24	73.5	175	Male	18-29 yrs	50k to 200k	24	Normal	No ovwerweight	No Obesity	Normal	Normal	Highly active	1	0	0	0	1	0	0	0	1	0	0	0	First	2	Low (less than 3)	0	No education	No	Never	No	No	No	3
486	32	139	174	Female	30-39 yrs	50k to 200k	45.911	Obesity	No ovwerweight	Obesity	Obesity	Obese	Highly active	1	0	0	1	0	0	0	0	1	1	0	1	Second	3	Medium (4-6)	1	Advance level	No	Never	No	No	No	5
487	25	81	175	Male	18-29 yrs	50k to 200k	26.449	Overweight	overweight	No Obesity	Normal	Normal	Moderately active	1	0	1	0	0	0	0	0	1	1	0	1	Second	2	Medium (4-6)	1	Primary	No	Never	No	No	No	5
488	70	68.5	161	Male	+60 yrs	less than 50k	26.4264	Overweight	overweight	No Obesity	Normal	Obese	Moderately active	0	1	0	0	1	0	0	0	1	0	0	0	First	5	Low (less than 3)	0	Primary	No	Never	No	No	Yes	3
489	26	67.8	166	Male	18-29 yrs	50k to 200k	24.6044	Normal	No ovwerweight	No Obesity	Normal	Normal	Highly active	1	0	0	0	1	0	0	0	1	0	0	0	First	2	Low (less than 3)	0	Primary	No	Never	No	No	No	3
490	24	66.6	180	Male	18-29 yrs	More than 200k	20.5556	Normal	No ovwerweight	No Obesity	Normal	Normal	Highly active	1	0	1	0	0	0	0	0	1	0	0	0	First	2	Low (less than 3)	0	Primary	No	Never	No	No	No	3
491	41	87.8	175	Male	40-59 yrs	50k to 200k	28.6694	Overweight	overweight	No Obesity	Normal	Obese	Highly active	1	0	0	0	1	0	0	0	1	0	0	1	Second	3	Medium (4-6)	1	College/Universities	No	Frequent	No	No	No	4
492	23	66.6	170	Male	18-29 yrs	less than 50k	23.045	Normal	No ovwerweight	No Obesity	Normal	Obese	Inactive	1	0	0	0	0	0	0	0	1	0	0	0	First	1	Low (less than 3)	0	Primary	No	Never	No	No	No	2
493	57	66.5	155	Female	40-59 yrs	50k to 200k	27.6795	Overweight	overweight	No Obesity	Obesity	Obese	Moderately active	1	0	0	0	1	0	0	0	1	0	0	1	Second	4	Medium (4-6)	1	No education	No	Never	No	No	No	4
494	36	53	175	Male	30-39 yrs	More than 200k	17.3061	Underweight	No ovwerweight	No Obesity	Normal	Normal	Inactive	1	0	0	1	0	0	0	0	1	1	0	0	Second	3	Medium (4-6)	1	College/Universities	No	Never	No	No	No	4
495	23	56.9	172	Male	18-29 yrs	More than 200k	19.2334	Normal	No ovwerweight	No Obesity	Normal	Obese	Inactive	0	0	0	0	1	0	0	0	1	0	0	1	First	1	Low (less than 3)	0	Primary	No	Never	No	No	No	3
496	22	63	181	Male	18-29 yrs	50k to 200k	19.2302	Normal	No ovwerweight	No Obesity	Normal	Normal	Moderately active	1	0	0	0	1	0	0	0	0	1	0	0	First	1	Low (less than 3)	0	No education	No	Never	No	No	No	3
497	48	92.2	155	Female	40-59 yrs	less than 50k	38.3767	Obesity	No ovwerweight	Obesity	Obesity	Normal	Inactive	1	1	0	0	0	0	0	0	1	0	0	0	First	4	Low (less than 3)	0	Primary	No	Never	No	No	No	3
498	46	69.8	153	Female	40-59 yrs	More than 200k	29.8176	Overweight	overweight	No Obesity	Obesity	Normal	Inactive	1	0	0	0	0	0	0	0	1	1	0	0	First	4	Low (less than 3)	0	Primary	No	Never	No	No	No	3
499	30	72.4	163	Male	30-39 yrs	50k to 200k	27.2498	Overweight	overweight	No Obesity	Normal	Normal	Inactive	1	0	0	0	0	0	0	0	0	0	0	0	First	2	Low (less than 3)	0	Secondary	No	Never	No	No	No	1
500	51	80.5	169	Male	40-59 yrs	No income	28.1853	Overweight	overweight	No Obesity	Normal	Obese	Inactive	1	0	0	0	0	0	0	0	1	0	0	1	First	4	Low (less than 3)	0	No education	No	Never	No	No	Yes	3
501	27	80.8	180	Male	18-29 yrs	No income	24.9383	Normal	No ovwerweight	No Obesity	Normal	Normal	Inactive	1	0	0	0	0	0	0	0	1	0	0	1	First	2	Low (less than 3)	0	Primary	No	Never	No	No	No	3
502	40	47.6	157	Female	40-59 yrs	No income	19.3111	Normal	No ovwerweight	No Obesity	Normal	Normal	Inactive	1	0	0	0	0	0	0	0	1	1	0	0	First	3	Low (less than 3)	0	Primary	No	Never	No	No	No	3
503	23	68	173	Male	18-29 yrs	No income	22.7204	Normal	No ovwerweight	No Obesity	Normal	Normal	Inactive	1	0	0	0	1	0	0	0	0	0	0	0	First	1	Low (less than 3)	0	Primary	No	Never	No	No	No	2
504	26	71.3	166	Male	18-29 yrs	More than 200k	25.8746	Overweight	overweight	No Obesity	Normal	Normal	Inactive	1	0	0	0	0	0	0	0	1	1	0	1	Second	2	Medium (4-6)	1	Primary	No	Never	No	No	No	4
505	25	61.4	179	Female	18-29 yrs	No income	19.1629	Normal	No ovwerweight	No Obesity	Normal	Obese	Inactive	1	0	0	0	0	0	0	0	1	0	0	1	First	2	Low (less than 3)	0	College/Universities	No	Never	No	No	No	3
506	28	67.7	162	Male	18-29 yrs	No income	25.7964	Overweight	overweight	No Obesity	Normal	Normal	Inactive	1	0	0	1	0	0	0	0	1	0	0	1	Second	2	Medium (4-6)	1	Primary	No	Never	No	No	No	4
507	38	70.1	156	Male	30-39 yrs	No income	28.8051	Overweight	overweight	No Obesity	Normal	Normal	Moderately active	1	0	0	0	0	0	0	0	1	1	0	1	Second	3	Medium (4-6)	1	Secondary	No	Never	No	No	No	4
508	31	86.9	155	Female	30-39 yrs	less than 50k	36.1707	Obesity	No ovwerweight	Obesity	Obesity	Obese	Highly active	1	0	0	1	1	0	0	0	0	1	0	0	Second	3	Medium (4-6)	1	Primary	No	Ocassional	No	Yes	Yes	4
509	40	60.2	155	Female	40-59 yrs	less than 50k	25.0572	Overweight	overweight	No Obesity	Normal	Normal	Highly active	1	0	0	1	1	0	0	0	0	1	0	0	Second	3	Medium (4-6)	1	Primary	No	Ocassional	Yes	No	Yes	4
510	31	62.7	164	Male	30-39 yrs	More than 200k	23.312	Normal	No ovwerweight	No Obesity	Normal	Normal	Highly active	1	1	0	0	1	0	0	0	0	0	0	1	Second	3	Medium (4-6)	1	Primary	No	Ocassional	No	Yes	No	4
														468	116	171	85	221	22	148	114	306	303	85	153
													241
													269
													510
